# Supplementary material for: The Interdependency and Co-Regulation of the Vitamin D and Cholesterol Metabolism
Source: Cells. 2021 Aug 6;10(8):2007. doi: 10.3390/cells10082007 (PMC8392689; doi:10.3390/cells10082007)
Supplement: Supplementary file 1 [file cells-10-02007-s001.zip]

Archive with 1 entries (1 files):
- supplementary.v2.sbgn
