# Supplementary material for: The Interdependency and Co-Regulation of the Vitamin D and Cholesterol Metabolism
Source: Cells. 2021 Aug 6;10(8):2007. doi: 10.3390/cells10082007 (PMC8392689; doi:10.3390/cells10082007)
Supplement: Supplementary file 1 [file cells-10-02007-s001.zip › supplementary.v2.sbgn]

<?xml version='1.0' encoding='UTF-8' standalone='yes'?>
<sbgn xmlns="http://sbgn.org/libsbgn/0.2">
  <map language="process description">
    <glyph id="nwtN_7d4a0591-f649-4052-b9d9-7a651ae7da48" class="simple chemical">
      <label text="PPi"/>
      <clone/>
      <bbox x="-385" y="1335" w="30" h="30"/>
    </glyph>
    <glyph id="nwtN_e6b3426e-7dc5-4424-8df1-64b50f106b52" class="simple chemical">
      <label text="DMAPP"/>
      <bbox x="-502.05115730760474" y="1235" w="64.10231461520951" h="30"/>
    </glyph>
    <glyph id="nwtN_75e79669-cb9d-4cd0-b44a-fe2ecfb556da" class="process">
      <bbox x="-517.1428571428571" y="462.85714285714283" w="14.285714285714286" h="14.285714285714286"/>
      <port id="nwtN_75e79669-cb9d-4cd0-b44a-fe2ecfb556da.1" x="-509.99999999999994" y="460"/>
      <port id="nwtN_75e79669-cb9d-4cd0-b44a-fe2ecfb556da.2" x="-509.99999999999994" y="480"/>
    </glyph>
    <glyph id="nwtN_a0146121-ecdb-4928-ab24-a8530b23460f" class="simple chemical">
      <label text="AC-CoA"/>
      <bbox x="-543.2402167871182" y="415" w="66.48043357423637" h="30"/>
    </glyph>
    <glyph id="nwtN_a191addf-5473-4c9e-8b6a-9475f3e20818" class="simple chemical">
      <label text="H20"/>
      <clone/>
      <bbox x="-585" y="495" w="30" h="30"/>
    </glyph>
    <glyph id="nwtN_74d68d95-b26f-4611-8c7f-9d58719a2c4c" class="macromolecule multimer">
      <label text="ACAT2 Tetramer"/>
      <bbox x="-399.54644862091277" y="435" w="99.09289724182553" h="30"/>
    </glyph>
    <glyph id="nwtN_a20677b7-9ccd-4bf8-8e47-5e4f94000b16" class="process">
      <bbox x="-357.14285714285717" y="542.8571428571429" w="14.285714285714286" h="14.285714285714286"/>
      <port id="nwtN_a20677b7-9ccd-4bf8-8e47-5e4f94000b16.1" x="-350" y="560"/>
      <port id="nwtN_a20677b7-9ccd-4bf8-8e47-5e4f94000b16.2" x="-350" y="540"/>
    </glyph>
    <glyph id="nwtN_2f45c8f1-5960-4428-a10d-020e9b151300" class="simple chemical">
      <label text="ACA-CoA"/>
      <bbox x="-466.88826014454185" y="495" w="73.77652028908366" h="30"/>
    </glyph>
    <glyph id="nwtN_4fd5a4df-1f6a-4c2a-a5e5-2461a23d5667" class="simple chemical">
      <label text="Ac-CoA"/>
      <bbox x="-380.5041842690505" y="495" w="61.00836853810092" h="30"/>
    </glyph>
    <glyph id="nwtN_595262dc-4d1e-4fa9-8d19-be0cd39d1da8" class="macromolecule">
      <label text="HMGCS1"/>
      <bbox x="-300" y="535" w="60" h="30"/>
    </glyph>
    <glyph id="nwtN_03a36409-2fb9-4c22-8f81-23771a8f1a9f" class="simple chemical">
      <label text="H20"/>
      <clone/>
      <bbox x="-285" y="595" w="30" h="30"/>
    </glyph>
    <glyph id="nwtN_47f34963-a6be-4b7f-9b7c-f0b68e4d7bd4" class="simple chemical">
      <label text="CoA-SH"/>
      <clone/>
      <bbox x="-541.2193935365021" y="595" w="62.43878707300419" h="30"/>
    </glyph>
    <glyph id="nwtN_61c1eceb-8c69-43e0-8c25-dc04503ff91f" class="process">
      <bbox x="62.857142857142854" y="542.8571428571429" w="14.285714285714286" h="14.285714285714286"/>
      <port id="nwtN_61c1eceb-8c69-43e0-8c25-dc04503ff91f.1" x="70" y="560"/>
      <port id="nwtN_61c1eceb-8c69-43e0-8c25-dc04503ff91f.2" x="70" y="540"/>
    </glyph>
    <glyph id="nwtN_2f0fe6ff-de00-4d98-bfc1-26a20a48ce2f" class="simple chemical">
      <label text="MVA"/>
      <bbox x="43.77118909011394" y="595" w="52.457621819772115" h="30"/>
    </glyph>
    <glyph id="nwtN_4575839f-5991-473f-8287-70b11a28a3b2" class="simple chemical">
      <label text="bHMG-CoA"/>
      <bbox x="-389.1211493619775" y="595" w="78.24229872395493" h="30"/>
    </glyph>
    <glyph id="nwtN_1b1778dc-037c-449a-b0b6-73af6d33e857" class="simple chemical">
      <label text="NADPH"/>
      <bbox x="-42.05115730760475" y="515" w="64.1023146152095" h="30"/>
    </glyph>
    <glyph id="nwtN_935a7f8f-9be2-4352-90ac-3f3cfee49788" class="simple chemical">
      <label text="CoA-SH"/>
      <clone/>
      <bbox x="100.44413400570325" y="635" w="59.111731988593505" h="30"/>
    </glyph>
    <glyph id="nwtN_94e982c1-858a-4da0-9dfa-89009085aaab" class="simple chemical">
      <label text="NADP+"/>
      <bbox x="-39.55586599429675" y="575" w="59.1117319885935" h="30"/>
    </glyph>
    <glyph id="nwtN_84467f22-e873-4e87-b9ef-f6449aa35e1b" class="macromolecule multimer">
      <label text="HMGCR dimer"/>
      <bbox x="102.11707892129257" y="455" w="95.76584215741487" h="30"/>
    </glyph>
    <glyph id="nwtN_581969bc-526f-4eca-a091-4c44436c454d" class="simple chemical">
      <label text="H+"/>
      <clone/>
      <bbox x="55" y="455" w="30" h="30"/>
    </glyph>
    <glyph id="nwtN_9c0232bc-9d7e-4be2-8372-16c4d535a28a" class="process">
      <bbox x="-397.14285714285717" y="842.8571428571429" w="14.285714285714286" h="14.285714285714286"/>
      <port id="nwtN_9c0232bc-9d7e-4be2-8372-16c4d535a28a.1" x="-390" y="860"/>
      <port id="nwtN_9c0232bc-9d7e-4be2-8372-16c4d535a28a.2" x="-390" y="840"/>
    </glyph>
    <glyph id="nwtN_ff8fd2b0-efba-472e-9518-bf3993117d73" class="simple chemical">
      <label text="ATP"/>
      <clone/>
      <bbox x="-485" y="815" w="30" h="30"/>
    </glyph>
    <glyph id="nwtN_f56ed4c3-cdbc-4708-a958-528bd421d055" class="macromolecule multimer">
      <label text="MVK dimer"/>
      <bbox x="-351.64469279543744" y="835" w="83.28938559087482" h="30"/>
    </glyph>
    <glyph id="nwtN_68e0ff04-fc73-4fe6-8e52-591488bc4dd8" class="simple chemical">
      <label text="ADP"/>
      <clone/>
      <bbox x="-325" y="895" w="30" h="30"/>
    </glyph>
    <glyph id="nwtN_5786a72c-b89e-43c3-a027-283320daa262" class="process">
      <bbox x="-397.14285714285717" y="942.8571428571429" w="14.285714285714286" h="14.285714285714286"/>
      <port id="nwtN_5786a72c-b89e-43c3-a027-283320daa262.1" x="-390" y="940"/>
      <port id="nwtN_5786a72c-b89e-43c3-a027-283320daa262.2" x="-390" y="960"/>
    </glyph>
    <glyph id="nwtN_a75387e3-3510-4216-9d1c-1584da3b8c57" class="simple chemical">
      <label text="MVA5P"/>
      <bbox x="-422.05115730760474" y="895" w="64.10231461520951" h="30"/>
    </glyph>
    <glyph id="nwtN_54933b61-70af-41c2-bc2d-42ebc99a5b68" class="simple chemical">
      <label text="ATP"/>
      <clone/>
      <bbox x="-485" y="915" w="30" h="30"/>
    </glyph>
    <glyph id="nwtN_cc9bd7ae-68e0-4f8a-b5f5-a39c57537261" class="simple chemical">
      <label text="ADP"/>
      <clone/>
      <bbox x="-325" y="995" w="30" h="30"/>
    </glyph>
    <glyph id="nwtN_67167db1-7215-4ec0-a079-55b5e17c11d4" class="macromolecule">
      <label text="PMVK"/>
      <bbox x="-340" y="935" w="60" h="30"/>
    </glyph>
    <glyph id="nwtN_1f21d0cd-f06e-4861-a85e-24aa13dc3ae3" class="process">
      <bbox x="-397.14285714285717" y="1062.857142857143" w="14.285714285714286" h="14.285714285714286"/>
      <port id="nwtN_1f21d0cd-f06e-4861-a85e-24aa13dc3ae3.1" x="-390" y="1080"/>
      <port id="nwtN_1f21d0cd-f06e-4861-a85e-24aa13dc3ae3.2" x="-390" y="1060"/>
    </glyph>
    <glyph id="nwtN_e2813efe-7a6f-4dc4-91ba-6d6c00692fde" class="simple chemical">
      <label text="MVA5PP"/>
      <bbox x="-423.7146848498101" y="995" w="67.4293696996202" h="30"/>
    </glyph>
    <glyph id="nwtN_8799c672-15a0-4c21-b8e6-ac98778b720c" class="simple chemical">
      <label text="ATP"/>
      <clone/>
      <bbox x="-485" y="1035" w="30" h="30"/>
    </glyph>
    <glyph id="nwtN_1eec372d-4207-4333-9f5a-e9dfc936cf7e" class="macromolecule multimer">
      <label text="MVD dimer"/>
      <bbox x="-352.4764565665401" y="1055" w="84.95291313308014" h="30"/>
    </glyph>
    <glyph id="nwtN_b08279a1-782e-4a7e-97f0-b55f97c55971" class="simple chemical">
      <label text="Co2"/>
      <bbox x="-565" y="1115" w="30" h="30"/>
    </glyph>
    <glyph id="nwtN_0decdc5f-5632-44eb-ae00-38953eb80ab5" class="simple chemical">
      <label text="Pi"/>
      <bbox x="-485" y="1115" w="30" h="30"/>
    </glyph>
    <glyph id="nwtN_6b150714-2bbe-46bc-9cee-e0023d8dc9e1" class="simple chemical">
      <label text="ADP"/>
      <clone/>
      <bbox x="-325" y="1115" w="30" h="30"/>
    </glyph>
    <glyph id="nwtN_cf1b43b3-e818-4ff5-b131-d99114dfb86e" class="process">
      <bbox x="-437.14285714285717" y="1182.857142857143" w="14.285714285714286" h="14.285714285714286"/>
      <port id="nwtN_cf1b43b3-e818-4ff5-b131-d99114dfb86e.1" x="-430" y="1200"/>
      <port id="nwtN_cf1b43b3-e818-4ff5-b131-d99114dfb86e.2" x="-430" y="1180"/>
    </glyph>
    <glyph id="nwtN_1606e20f-59c9-405e-a5d1-b7b3a23feaff" class="simple chemical">
      <label text="IPPP"/>
      <bbox x="-405" y="1115" w="30" h="30"/>
    </glyph>
    <glyph id="nwtN_ad15d58a-a5fa-46de-8707-82fe2f529f4d" class="macromolecule">
      <label text="IDI1 or 2"/>
      <bbox x="-560" y="1175" w="60" h="30"/>
    </glyph>
    <glyph id="nwtN_7aeb6b51-441f-4594-96a9-cda69fce5b0e" class="simple chemical">
      <label text="GPP"/>
      <bbox x="-285" y="1295" w="30" h="30"/>
    </glyph>
    <glyph id="nwtN_2483b3f9-9636-47a9-b3dd-f01e018b20a5" class="process">
      <bbox x="-397.14285714285717" y="1282.857142857143" w="14.285714285714286" h="14.285714285714286"/>
      <port id="nwtN_2483b3f9-9636-47a9-b3dd-f01e018b20a5.1" x="-390" y="1300"/>
      <port id="nwtN_2483b3f9-9636-47a9-b3dd-f01e018b20a5.2" x="-390" y="1280"/>
    </glyph>
    <glyph id="nwtN_2313f52b-32b1-477c-8197-6f14b919fe67" class="process">
      <bbox x="-317.14285714285717" y="1202.857142857143" w="14.285714285714286" h="14.285714285714286"/>
      <port id="nwtN_2313f52b-32b1-477c-8197-6f14b919fe67.1" x="-310" y="1220"/>
      <port id="nwtN_2313f52b-32b1-477c-8197-6f14b919fe67.2" x="-310" y="1200"/>
    </glyph>
    <glyph id="nwtN_bddc8ad2-aa52-4c9c-a252-2d3165eeedbc" class="simple chemical">
      <label text="FAPP"/>
      <bbox x="-329.8090577384696" y="1335" w="39.61811547693929" h="30"/>
    </glyph>
    <glyph id="nwtN_543e020f-cf58-457b-b8f8-802ebc8221aa" class="complex">
      <label text="FDFT:Mg2+"/>
      <bbox x="169.2853151501899" y="808" w="81.4293696996202" h="44"/>
    </glyph>
    <glyph id="nwtN_3c6bc025-ea7e-4bba-90d6-b9b2b9341368" class="process">
      <bbox x="122.85714285714286" y="762.8571428571429" w="14.285714285714286" h="14.285714285714286"/>
      <port id="nwtN_3c6bc025-ea7e-4bba-90d6-b9b2b9341368.1" x="130" y="760"/>
      <port id="nwtN_3c6bc025-ea7e-4bba-90d6-b9b2b9341368.2" x="130" y="780"/>
    </glyph>
    <glyph id="nwtN_484a8c56-6cdb-4f23-9ea1-414eb172c07b" class="simple chemical">
      <label text="PPi"/>
      <clone/>
      <bbox x="115" y="815" w="30" h="30"/>
    </glyph>
    <glyph id="nwtN_935dcfbd-bf50-408d-ac7c-822daafe0947" class="simple chemical">
      <label text="PSQPP"/>
      <bbox x="24.187070975665268" y="815" w="51.625858048669464" h="30"/>
    </glyph>
    <glyph id="nwtN_bfbe8ab5-5d86-4044-abd4-f2b0a26d9dfe" class="simple chemical">
      <label text="H+"/>
      <clone/>
      <bbox x="-64.42948309817692" y="872.3825949596218" w="30" h="30"/>
    </glyph>
    <glyph id="nwtN_bf66cbbd-95d4-4512-8983-5cf41b6d2f03" class="simple chemical">
      <label text="NADPH"/>
      <clone/>
      <bbox x="-55.9441300722709" y="815" w="51.8882601445418" h="30"/>
    </glyph>
    <glyph id="nwtN_8373ada3-d07c-45a3-9915-dbf7c94bb635" class="process">
      <bbox x="42.857142857142854" y="882.8571428571429" w="14.285714285714286" h="14.285714285714286"/>
      <port id="nwtN_8373ada3-d07c-45a3-9915-dbf7c94bb635.1" x="50" y="900"/>
      <port id="nwtN_8373ada3-d07c-45a3-9915-dbf7c94bb635.2" x="50" y="880"/>
    </glyph>
    <glyph id="nwtN_e9676695-15f4-4971-b549-9fe760f30242" class="simple chemical">
      <label text="PPi"/>
      <clone/>
      <bbox x="115" y="935" w="30" h="30"/>
    </glyph>
    <glyph id="nwtN_16aae176-9d2e-4bc0-b638-bf6274307005" class="simple chemical">
      <label text="NADP+"/>
      <clone/>
      <bbox x="-57.76815175098271" y="935" w="55.53630350196543" h="30"/>
    </glyph>
    <glyph id="nwtN_9d9720fc-0f6c-41af-8965-ca8eeea74356" class="simple chemical">
      <label text="SQNE"/>
      <bbox x="24.967880767085" y="935" w="50.06423846583" h="30"/>
    </glyph>
    <glyph id="nwtN_7ac0db0a-d8f2-49c8-acf3-6ba55f491eb4" class="simple chemical">
      <label text="O2"/>
      <clone/>
      <bbox x="-45" y="975" w="30" h="30"/>
    </glyph>
    <glyph id="nwtN_3cbdc363-8318-4a13-8095-05b38c1889ad" class="simple chemical">
      <label text="H+"/>
      <clone/>
      <bbox x="75" y="975" w="30" h="30"/>
    </glyph>
    <glyph id="nwtN_d668fe55-d86e-463c-b556-7b3030950d8f" class="simple chemical">
      <label text="NADPH"/>
      <clone/>
      <bbox x="-66.04402404699995" y="1022.0973365087104" w="61.920379377456804" h="30"/>
    </glyph>
    <glyph id="nwtN_ccf7374f-c5a2-4375-8698-f6c9d8195914" class="complex">
      <label text="SQLE:FAD"/>
      <bbox x="174.31983740966137" y="1008" w="71.36032518067726" h="44"/>
    </glyph>
    <glyph id="nwtN_e659a693-4623-45fb-87a5-796616d1f5af" class="simple chemical">
      <label text="SQOX"/>
      <bbox x="22.687853668695233" y="1075" w="54.624292662609534" h="30"/>
    </glyph>
    <glyph id="nwtN_4e2869a5-78d8-4c81-8bd3-a3a98374da21" class="process">
      <bbox x="42.857142857142854" y="1022.8571428571429" w="14.285714285714286" h="14.285714285714286"/>
      <port id="nwtN_4e2869a5-78d8-4c81-8bd3-a3a98374da21.1" x="50" y="1040"/>
      <port id="nwtN_4e2869a5-78d8-4c81-8bd3-a3a98374da21.2" x="50" y="1020"/>
    </glyph>
    <glyph id="nwtN_b56bf0bb-1a84-4b25-a5e2-52b135a75a9d" class="simple chemical">
      <label text="NADP+"/>
      <clone/>
      <bbox x="-58.224157170660675" y="1075" w="56.44831434132134" h="30"/>
    </glyph>
    <glyph id="nwtN_57d7a169-7acd-41a0-88d0-0c8e546e5cf0" class="simple chemical">
      <label text="H2O"/>
      <clone/>
      <bbox x="115" y="1075" w="30" h="30"/>
    </glyph>
    <glyph id="nwtN_a4344ce1-f5a4-4b08-9256-7a17faf57441" class="macromolecule">
      <label text="LSS"/>
      <bbox x="180" y="1135" w="60" h="30"/>
    </glyph>
    <glyph id="nwtN_6dd0b0c0-b50c-4065-8b17-34b20cd2405a" class="simple chemical">
      <label text="LNSOL"/>
      <bbox x="183.59986450805116" y="1215" w="52.80027098389771" h="30"/>
    </glyph>
    <glyph id="nwtN_24c453e9-82ce-4a96-8eb7-1da2c039c8bc" class="process">
      <bbox x="62.857142857142854" y="1162.857142857143" w="14.285714285714286" h="14.285714285714286"/>
      <port id="nwtN_24c453e9-82ce-4a96-8eb7-1da2c039c8bc.1" x="70" y="1160"/>
      <port id="nwtN_24c453e9-82ce-4a96-8eb7-1da2c039c8bc.2" x="70" y="1180"/>
    </glyph>
    <glyph id="nwtN_84317eec-2e92-4051-943c-3a45252e8774" class="simple chemical">
      <label text="4,4DMCHtOL"/>
      <bbox x="404.34225691725607" y="1215" w="91.31548616548788" h="30"/>
    </glyph>
    <glyph id="nwtN_57683160-04ac-4c7c-919c-0e27a2eeec0a" class="process">
      <bbox x="342.85714285714283" y="1222.857142857143" w="14.285714285714286" h="14.285714285714286"/>
      <port id="nwtN_57683160-04ac-4c7c-919c-0e27a2eeec0a.1" x="340" y="1230"/>
      <port id="nwtN_57683160-04ac-4c7c-919c-0e27a2eeec0a.2" x="360" y="1230"/>
    </glyph>
    <glyph id="nwtN_831dc128-1767-4f9e-98f1-c7af74b84df3" class="macromolecule">
      <label text="CYP51A1"/>
      <bbox x="320" y="1135" w="60" h="30"/>
    </glyph>
    <glyph id="nwtN_522bc7c2-1354-4581-8c05-48c86efaee86" class="simple chemical">
      <label text="O2"/>
      <clone/>
      <bbox x="195" y="1255" w="30" h="30"/>
    </glyph>
    <glyph id="nwtN_96f7445c-7a8d-409a-b77d-c0e9f544abf8" class="simple chemical">
      <label text="NADPH"/>
      <clone/>
      <bbox x="180.5728267845911" y="1295" w="58.85434643081785" h="30"/>
    </glyph>
    <glyph id="nwtN_c6bc48cc-2d36-4e53-8dbe-ddda1c426c5c" class="simple chemical">
      <label text="H+"/>
      <clone/>
      <bbox x="195" y="1335" w="30" h="30"/>
    </glyph>
    <glyph id="nwtN_8dc8d02c-3a3e-401b-8212-f4994a2d09a0" class="simple chemical">
      <label text="HCOOH"/>
      <bbox x="417.5671656980476" y="1255" w="64.86566860390491" h="30"/>
    </glyph>
    <glyph id="nwtN_38679613-c831-4177-bca0-0459cec92299" class="simple chemical">
      <label text="H2O"/>
      <clone/>
      <bbox x="435" y="1295" w="30" h="30"/>
    </glyph>
    <glyph id="nwtN_e66e6246-152b-4d0b-8754-a184f3667e19" class="simple chemical">
      <label text="NADP+"/>
      <clone/>
      <bbox x="423.5784878711346" y="1335" w="52.84302425773081" h="30"/>
    </glyph>
    <glyph id="nwtN_03cf386c-7123-4f7d-ba41-6a9f8a2ba0c6" class="simple chemical">
      <label text="14DMLANOL"/>
      <bbox x="404.34225691725607" y="1035" w="91.31548616548788" h="30"/>
    </glyph>
    <glyph id="nwtN_e8d7866e-f414-42b0-8550-2cc49086ed05" class="process">
      <bbox x="442.85714285714283" y="1122.857142857143" w="14.285714285714286" h="14.285714285714286"/>
      <port id="nwtN_e8d7866e-f414-42b0-8550-2cc49086ed05.1" x="450" y="1120"/>
      <port id="nwtN_e8d7866e-f414-42b0-8550-2cc49086ed05.2" x="450" y="1140"/>
    </glyph>
    <glyph id="nwtN_9167f45b-d01a-492a-b699-15d9ae38d4f2" class="simple chemical">
      <label text="NADP+"/>
      <clone/>
      <bbox x="540.572826784591" y="1075" w="58.85434643081788" h="30"/>
    </glyph>
    <glyph id="nwtN_dd6f223b-7801-40ec-9da4-cf5b9593771a" class="simple chemical">
      <label text="H+"/>
      <clone/>
      <bbox x="555" y="1155" w="30" h="30"/>
    </glyph>
    <glyph id="nwtN_4297bd17-9f84-4314-8d02-30dbc363dd30" class="simple chemical">
      <label text="NADPH"/>
      <bbox x="536.9660334807388" y="1215" w="66.06793303852231" h="30"/>
    </glyph>
    <glyph id="nwtN_7e296530-1b66-4929-8356-3ab906ed25f2" class="macromolecule">
      <label text="TM7SF2"/>
      <bbox x="640" y="1115" w="60" h="30"/>
    </glyph>
    <glyph id="nwtN_98e1e065-92c5-4d09-a8f7-338d18f862f5" class="simple chemical">
      <label text="4C4MZYMOL"/>
      <bbox x="401.9377280480212" y="875" w="96.12454390395754" h="30"/>
    </glyph>
    <glyph id="nwtN_b6a40f6f-61f7-4d2e-80a6-2f3a746bd5fd" class="process">
      <bbox x="442.85714285714283" y="962.8571428571429" w="14.285714285714286" h="14.285714285714286"/>
      <port id="nwtN_b6a40f6f-61f7-4d2e-80a6-2f3a746bd5fd.1" x="450" y="960"/>
      <port id="nwtN_b6a40f6f-61f7-4d2e-80a6-2f3a746bd5fd.2" x="450" y="980"/>
    </glyph>
    <glyph id="nwtN_23bb61fa-d6e6-4671-be8b-54a5df97c939" class="simple chemical">
      <label text="O2"/>
      <clone/>
      <bbox x="335" y="955" w="30" h="30"/>
    </glyph>
    <glyph id="nwtN_4f012db7-f34f-4725-9027-0684ca914871" class="simple chemical">
      <label text="NADPH"/>
      <clone/>
      <bbox x="321.7750912192085" y="995" w="56.44981756158303" h="30"/>
    </glyph>
    <glyph id="nwtN_a9981d1b-e3a1-4980-a458-e93fdf151c51" class="simple chemical">
      <label text="H+"/>
      <clone/>
      <bbox x="335" y="1035" w="30" h="30"/>
    </glyph>
    <glyph id="nwtN_5b703089-9b38-452c-90d0-9f41ef91537b" class="simple chemical">
      <label text="H2O"/>
      <clone/>
      <bbox x="555" y="875" w="30" h="30"/>
    </glyph>
    <glyph id="nwtN_a2b294a6-8c14-4172-9e16-bb3609b760ba" class="simple chemical">
      <label text="NADP+"/>
      <clone/>
      <bbox x="319.9716945672824" y="875" w="60.05661086543527" h="30"/>
    </glyph>
    <glyph id="nwtN_345cb7c4-7b60-4bf9-985b-9b0903d3f82f" class="simple chemical">
      <label text="dh4MZYMOL"/>
      <bbox x="404.342256917256" y="735" w="91.31548616548793" h="30"/>
    </glyph>
    <glyph id="nwtN_5bf83645-4cd4-48b1-bef3-c25992eddf75" class="process">
      <bbox x="442.85714285714283" y="802.8571428571429" w="14.285714285714286" h="14.285714285714286"/>
      <port id="nwtN_5bf83645-4cd4-48b1-bef3-c25992eddf75.1" x="450" y="800"/>
      <port id="nwtN_5bf83645-4cd4-48b1-bef3-c25992eddf75.2" x="450" y="820"/>
    </glyph>
    <glyph id="nwtN_5a211c27-0060-4805-9a8f-d9b23bd17678" class="macromolecule">
      <label text="MSMO1"/>
      <clone/>
      <bbox x="540" y="955" w="60" h="30"/>
    </glyph>
    <glyph id="nwtN_26f4af5e-95c5-4ac7-8220-39dc1160e482" class="macromolecule">
      <label text="NSDHL"/>
      <clone/>
      <bbox x="540" y="795" w="60" h="30"/>
    </glyph>
    <glyph id="nwtN_35aec35e-4886-4121-b33c-8fdbd35b2b49" class="simple chemical">
      <label text="NAD+"/>
      <bbox x="546.5841489576782" y="835" w="46.83170208464376" h="30"/>
    </glyph>
    <glyph id="nwtN_a3d44a62-52ca-497c-b874-e6f2957f828a" class="simple chemical">
      <label text="NADH"/>
      <clone/>
      <bbox x="547.7864133922956" y="735" w="44.427173215408935" h="30"/>
    </glyph>
    <glyph id="nwtN_51f594c2-a056-42e4-a70a-eaed3ef3007d" class="simple chemical">
      <label text="CO2"/>
      <clone/>
      <bbox x="335" y="775" w="30" h="30"/>
    </glyph>
    <glyph id="nwtN_6f3d482e-f474-4512-86d3-51566769d9f8" class="simple chemical">
      <label text="4MZYMOL"/>
      <bbox x="405.5445213518734" y="555" w="88.91095729625312" h="30"/>
    </glyph>
    <glyph id="nwtN_2bfa5934-1282-4881-b52f-a2c5c87c076c" class="process">
      <bbox x="442.85714285714283" y="642.8571428571429" w="14.285714285714286" h="14.285714285714286"/>
      <port id="nwtN_2bfa5934-1282-4881-b52f-a2c5c87c076c.1" x="450" y="640"/>
      <port id="nwtN_2bfa5934-1282-4881-b52f-a2c5c87c076c.2" x="450" y="660"/>
    </glyph>
    <glyph id="nwtN_e005494b-05fe-4f6e-abdc-d0a4411dd85e" class="simple chemical">
      <label text="H+"/>
      <clone/>
      <bbox x="255" y="675" w="30" h="30"/>
    </glyph>
    <glyph id="nwtN_6355c279-fe3f-4658-b8cd-eaa007b32dd1" class="simple chemical">
      <label text="NADPH"/>
      <clone/>
      <bbox x="538.769430132665" y="675" w="62.46113973467011" h="30"/>
    </glyph>
    <glyph id="nwtN_d7458f54-cbf9-4002-b528-23f4dd7a2a4c" class="macromolecule">
      <label text="HSD17B7"/>
      <clone/>
      <bbox x="540" y="635" w="60" h="30"/>
    </glyph>
    <glyph id="nwtN_06d95687-5c59-483b-8f6b-acf246d28d01" class="simple chemical">
      <label text="NADP+"/>
      <clone/>
      <bbox x="534.561504611504" y="555" w="70.87699077699195" h="30"/>
    </glyph>
    <glyph id="nwtN_463af191-c39f-4278-88bb-0c6a048cc8f3" class="simple chemical">
      <label text="4CZYMOL"/>
      <bbox x="410.9547113076518" y="415" w="78.09057738469639" h="30"/>
    </glyph>
    <glyph id="nwtN_0d86b910-e607-4dc1-8903-b097a9e8a9ae" class="process">
      <bbox x="442.85714285714283" y="482.85714285714283" w="14.285714285714286" h="14.285714285714286"/>
      <port id="nwtN_0d86b910-e607-4dc1-8903-b097a9e8a9ae.1" x="450" y="480"/>
      <port id="nwtN_0d86b910-e607-4dc1-8903-b097a9e8a9ae.2" x="450" y="500"/>
    </glyph>
    <glyph id="nwtN_75cce826-8c0c-49be-afb8-55b2370313e1" class="simple chemical">
      <label text="O2"/>
      <clone/>
      <bbox x="335" y="555" w="30" h="30"/>
    </glyph>
    <glyph id="nwtN_4dbb78e9-0514-4a3b-9b90-32f19d766771" class="simple chemical">
      <label text="NADPH"/>
      <clone/>
      <bbox x="242.3762234365172" y="555" w="55.247553126965634" h="30"/>
    </glyph>
    <glyph id="nwtN_8dda1811-2228-47b5-9cfc-c54b1100922d" class="simple chemical">
      <label text="H2O"/>
      <clone/>
      <bbox x="255" y="495" w="30" h="30"/>
    </glyph>
    <glyph id="nwtN_686b5aba-4898-47cf-8307-a2782e0eb50e" class="simple chemical">
      <label text="H2O"/>
      <clone/>
      <bbox x="555" y="415" w="30" h="30"/>
    </glyph>
    <glyph id="nwtN_90c927e1-79e7-47d6-bc23-7554bb4f3f66" class="simple chemical">
      <label text="NADP+"/>
      <clone/>
      <bbox x="321.1739590018998" y="415" w="57.65208199620045" h="30"/>
    </glyph>
    <glyph id="nwtN_980cf09c-c078-4eca-99f0-8cbb3d2aa0a9" class="macromolecule">
      <label text="MSMO1"/>
      <clone/>
      <bbox x="540" y="475" w="60" h="30"/>
    </glyph>
    <glyph id="nwtN_3934b080-6707-41c4-a373-6c0e24e89ea0" class="simple chemical">
      <label text="ZYMONE"/>
      <bbox x="412.7581079595779" y="255" w="74.48378408084419" h="30"/>
    </glyph>
    <glyph id="nwtN_60191a71-e184-4d49-9363-bbecdad4313b" class="process">
      <bbox x="442.85714285714283" y="322.85714285714283" w="14.285714285714286" h="14.285714285714286"/>
      <port id="nwtN_60191a71-e184-4d49-9363-bbecdad4313b.1" x="450" y="320"/>
      <port id="nwtN_60191a71-e184-4d49-9363-bbecdad4313b.2" x="450" y="340"/>
    </glyph>
    <glyph id="nwtN_890c4117-144f-41a7-bdf6-49d9d00a3665" class="simple chemical">
      <label text="NAD+"/>
      <clone/>
      <bbox x="322.9773556538259" y="355" w="54.04528869234821" h="30"/>
    </glyph>
    <glyph id="nwtN_8afb2c30-73e0-463e-bba8-f337abefa090" class="simple chemical">
      <label text="H+"/>
      <clone/>
      <bbox x="335" y="255" w="30" h="30"/>
    </glyph>
    <glyph id="nwtN_ff774025-8a17-4c74-a6c4-16c0d11cd1e4" class="simple chemical">
      <label text="NADH"/>
      <clone/>
      <bbox x="545.9830167403694" y="255" w="48.03396651926118" h="30"/>
    </glyph>
    <glyph id="nwtN_40645e2f-38c7-4113-a6bd-004723c38a0e" class="simple chemical">
      <label text="CO2"/>
      <clone/>
      <bbox x="335" y="295" w="30" h="30"/>
    </glyph>
    <glyph id="nwtN_83b79315-f50b-47d1-898b-c22a4defe8e8" class="macromolecule">
      <label text="NSDHL"/>
      <clone/>
      <bbox x="540" y="315" w="60" h="30"/>
    </glyph>
    <glyph id="nwtN_8b23107c-ef14-4779-b42a-ef7c4b520b8e" class="simple chemical">
      <label text="ZYMOL"/>
      <bbox x="415.7637690461214" y="115" w="68.47246190775714" h="30"/>
    </glyph>
    <glyph id="nwtN_ed112130-c89e-4657-b5d5-af5f509a0ea1" class="simple chemical">
      <label text="NADP+"/>
      <clone/>
      <bbox x="319.9716945672824" y="115" w="60.05661086543528" h="30"/>
    </glyph>
    <glyph id="nwtN_c17c5b7c-bf61-444c-a6b8-a087619b0234" class="process">
      <bbox x="442.85714285714283" y="182.85714285714286" w="14.285714285714286" h="14.285714285714286"/>
      <port id="nwtN_c17c5b7c-bf61-444c-a6b8-a087619b0234.1" x="450" y="180"/>
      <port id="nwtN_c17c5b7c-bf61-444c-a6b8-a087619b0234.2" x="450" y="200"/>
    </glyph>
    <glyph id="nwtN_45f2b79f-2a1d-4f4e-ac81-8b244e4e3cfa" class="simple chemical">
      <label text="NADPH"/>
      <clone/>
      <bbox x="319.9716945672824" y="215" w="60.05661086543526" h="30"/>
    </glyph>
    <glyph id="nwtN_81107465-8138-4876-8bb5-795fbb298c6a" class="macromolecule">
      <label text="HSD17B7"/>
      <clone/>
      <bbox x="540" y="175" w="60" h="30"/>
    </glyph>
    <glyph id="nwtN_60423988-548e-4ef7-9c21-134279138785" class="simple chemical">
      <label text="CHdOL"/>
      <bbox x="424.0352180385682" y="15" w="51.92956392286362" h="30"/>
    </glyph>
    <glyph id="nwtN_dc029927-3644-4913-9d57-c1bd858586d4" class="process">
      <bbox x="442.85714285714283" y="82.85714285714286" w="14.285714285714286" h="14.285714285714286"/>
      <port id="nwtN_dc029927-3644-4913-9d57-c1bd858586d4.1" x="450" y="80"/>
      <port id="nwtN_dc029927-3644-4913-9d57-c1bd858586d4.2" x="450" y="100"/>
    </glyph>
    <glyph id="nwtN_8909aa1d-4164-4f39-b10c-26fd74c5a580" class="macromolecule">
      <label text="EBP"/>
      <bbox x="540" y="75" w="60" h="30"/>
    </glyph>
    <glyph id="nwtN_8c518d2e-457d-4842-83e8-63045c6114f8" class="simple chemical">
      <label text="7dhDESOL"/>
      <bbox x="410.87747968485" y="-125" w="78.24504063030001" h="30"/>
    </glyph>
    <glyph id="nwtN_01ec3a49-5b4b-46ca-acce-9936d118f91d" class="process">
      <bbox x="442.85714285714283" y="-57.142857142857146" w="14.285714285714286" h="14.285714285714286"/>
      <port id="nwtN_01ec3a49-5b4b-46ca-acce-9936d118f91d.1" x="450" y="-60"/>
      <port id="nwtN_01ec3a49-5b4b-46ca-acce-9936d118f91d.2" x="450" y="-40"/>
    </glyph>
    <glyph id="nwtN_f6379e1b-6faf-4993-8e4e-d8a77841fc0e" class="simple chemical">
      <label text="O2"/>
      <clone/>
      <bbox x="335" y="15" w="30" h="30"/>
    </glyph>
    <glyph id="nwtN_5257a46d-b4d8-48f0-a231-9ebae3200640" class="simple chemical">
      <label text="H+"/>
      <clone/>
      <bbox x="555" y="15" w="30" h="30"/>
    </glyph>
    <glyph id="nwtN_7d48bd39-9bbc-4230-8aa3-4555e6585d30" class="simple chemical">
      <label text="NADPH"/>
      <clone/>
      <bbox x="539.1010661559238" y="-25" w="61.79786768815229" h="30"/>
    </glyph>
    <glyph id="nwtN_047f7a86-8fe6-408d-ab4d-5bf86658f07a" class="simple chemical">
      <label text="H2O"/>
      <clone/>
      <bbox x="335" y="-105" w="30" h="30"/>
    </glyph>
    <glyph id="nwtN_a259f7f5-98ee-4ffd-8584-b5838e4c99e7" class="simple chemical">
      <label text="NADP+"/>
      <clone/>
      <bbox x="544.0352180385681" y="-105" w="51.92956392286363" h="30"/>
    </glyph>
    <glyph id="nwtN_5aa7af99-a926-402a-8273-8251af64384a" class="macromolecule">
      <label text="SC5D"/>
      <clone/>
      <bbox x="540" y="-65" w="60" h="30"/>
    </glyph>
    <glyph id="nwtN_f797b834-f62e-4068-b256-9fd01f50870f" class="simple chemical">
      <label text="DESMOL"/>
      <bbox x="413.0704360771364" y="-265" w="73.85912784572727" h="30"/>
    </glyph>
    <glyph id="nwtN_4c14a1c0-4916-493e-a940-29b93588d3d4" class="process">
      <bbox x="442.85714285714283" y="-197.14285714285714" w="14.285714285714286" h="14.285714285714286"/>
      <port id="nwtN_4c14a1c0-4916-493e-a940-29b93588d3d4.1" x="450" y="-200"/>
      <port id="nwtN_4c14a1c0-4916-493e-a940-29b93588d3d4.2" x="450" y="-180"/>
    </glyph>
    <glyph id="nwtN_8ac0003f-7392-4dbe-8304-b32fad29f02a" class="simple chemical">
      <label text="NADPH"/>
      <clone/>
      <bbox x="536.9081097636375" y="-165" w="66.183780472725" h="30"/>
    </glyph>
    <glyph id="nwtN_0db1c58a-7148-4a71-9161-f8fbebd222a7" class="simple chemical">
      <label text="H+"/>
      <clone/>
      <bbox x="335" y="-165" w="30" h="30"/>
    </glyph>
    <glyph id="nwtN_a48acd25-4e6c-47f4-bc9b-cd7317a369c3" class="simple chemical">
      <label text="NADP+"/>
      <clone/>
      <bbox x="320.19754435206704" y="-265" w="59.60491129586591" h="30"/>
    </glyph>
    <glyph id="nwtN_0dc7217d-a1d1-4b2b-8791-2746db1f446b" class="macromolecule">
      <label text="DHCR7"/>
      <bbox x="540" y="-205" w="60" h="30"/>
    </glyph>
    <glyph id="nwtN_01ed67c2-8ae3-4220-83ab-14c571f8dae6" class="simple chemical">
      <label text="CHOL"/>
      <bbox x="421.8422616462818" y="-385" w="56.31547670743638" h="30"/>
    </glyph>
    <glyph id="nwtN_d3409ba0-89bf-4d76-b0ca-ff353a063633" class="process">
      <bbox x="442.85714285714283" y="-317.14285714285717" w="14.285714285714286" h="14.285714285714286"/>
      <port id="nwtN_d3409ba0-89bf-4d76-b0ca-ff353a063633.1" x="450" y="-320"/>
      <port id="nwtN_d3409ba0-89bf-4d76-b0ca-ff353a063633.2" x="450" y="-300"/>
    </glyph>
    <glyph id="nwtN_8a7ea053-cff1-4892-988c-1424d7cf84d7" class="simple chemical">
      <label text="NADPH"/>
      <clone/>
      <bbox x="322.3905007443534" y="-305" w="55.218998511293194" h="30"/>
    </glyph>
    <glyph id="nwtN_da1596e7-b5da-4202-b57a-404e42a62d90" class="simple chemical">
      <label text="H+"/>
      <clone/>
      <bbox x="555" y="-265" w="30" h="30"/>
    </glyph>
    <glyph id="nwtN_f961fa50-5368-4a8d-9d58-2b2a12c66f6a" class="simple chemical">
      <label text="NADP+"/>
      <clone/>
      <bbox x="535.8116315674943" y="-345" w="68.37673686501137" h="30"/>
    </glyph>
    <glyph id="nwtN_59c6904e-135f-45e9-9474-38f94c136d6e" class="simple chemical">
      <label text="CHOL"/>
      <bbox x="427.3246526269977" y="-485" w="45.350694746004535" h="30"/>
    </glyph>
    <glyph id="nwtN_fe24bb09-3e5a-426a-8354-13d40b7ec3a9" class="process">
      <bbox x="442.85714285714283" y="-417.14285714285717" w="14.285714285714286" h="14.285714285714286"/>
      <port id="nwtN_fe24bb09-3e5a-426a-8354-13d40b7ec3a9.1" x="450" y="-420"/>
      <port id="nwtN_fe24bb09-3e5a-426a-8354-13d40b7ec3a9.2" x="450" y="-400"/>
    </glyph>
    <glyph id="nwtN_18bc50a7-29d9-4d73-b26f-2d2227e91380" class="macromolecule">
      <label text="ARV1"/>
      <bbox x="344.41077950047406" y="-425" w="60" h="30"/>
    </glyph>
    <glyph id="nwtN_f92596d5-ed09-435c-8047-fa73a6611d4b" class="simple chemical">
      <label text="ZYMSTNL"/>
      <bbox x="814.5670205523758" y="115" w="70.86595889524844" h="30"/>
    </glyph>
    <glyph id="nwtN_7ee85bdf-67fd-476f-b28e-e3414fb38c56" class="process">
      <bbox x="722.8571428571429" y="122.85714285714286" w="14.285714285714286" h="14.285714285714286"/>
      <port id="nwtN_7ee85bdf-67fd-476f-b28e-e3414fb38c56.1" x="740" y="130"/>
      <port id="nwtN_7ee85bdf-67fd-476f-b28e-e3414fb38c56.2" x="720" y="130"/>
    </glyph>
    <glyph id="nwtN_e7e55450-1f0f-4536-831f-42a9b4ebdcc5" class="macromolecule">
      <label text="DHCR24"/>
      <bbox x="700" y="175" w="60" h="30"/>
    </glyph>
    <glyph id="nwtN_be03a2ac-0749-406a-9862-4e34c81b94f0" class="simple chemical">
      <label text="H+"/>
      <clone/>
      <bbox x="655" y="175" w="30" h="30"/>
    </glyph>
    <glyph id="nwtN_c4d24329-9e31-46f7-a4b8-ff6a3eb331a9" class="simple chemical">
      <label text="NADPH"/>
      <clone/>
      <bbox x="635.8852772909322" y="55" w="68.22944541813567" h="30"/>
    </glyph>
    <glyph id="nwtN_5225860a-6635-4cb5-8488-a95d3cad9e5b" class="simple chemical">
      <label text="NADP+"/>
      <clone/>
      <bbox x="818.521790768045" y="175" w="62.95641846391004" h="30"/>
    </glyph>
    <glyph id="nwtN_8e8e501c-4825-431e-b3ed-4a03ae393f86" class="simple chemical">
      <label text="LTHSOL"/>
      <bbox x="811.930507075263" y="15" w="76.13898584947408" h="30"/>
    </glyph>
    <glyph id="nwtN_46c9cc18-f6d7-47cc-9331-0512b6a9ed36" class="process">
      <bbox x="842.8571428571429" y="82.85714285714286" w="14.285714285714286" h="14.285714285714286"/>
      <port id="nwtN_46c9cc18-f6d7-47cc-9331-0512b6a9ed36.1" x="850" y="80"/>
      <port id="nwtN_46c9cc18-f6d7-47cc-9331-0512b6a9ed36.2" x="850" y="100"/>
    </glyph>
    <glyph id="nwtN_d4318763-6354-44b3-9ae7-1a5dc0b2ca84" class="macromolecule">
      <label text="EBP"/>
      <bbox x="900" y="75" w="60" h="30"/>
    </glyph>
    <glyph id="nwtN_2147fc31-ba26-4f20-ba94-3df78ab113eb" class="simple chemical">
      <label text="7-dehydroCHOL"/>
      <bbox x="798.0888113204207" y="-125" w="103.82237735915857" h="30"/>
    </glyph>
    <glyph id="nwtN_7f04154a-6564-480d-9b79-8971ed370f01" class="process">
      <bbox x="842.8571428571429" y="-57.142857142857146" w="14.285714285714286" h="14.285714285714286"/>
      <port id="nwtN_7f04154a-6564-480d-9b79-8971ed370f01.1" x="850" y="-60"/>
      <port id="nwtN_7f04154a-6564-480d-9b79-8971ed370f01.2" x="850" y="-40"/>
    </glyph>
    <glyph id="nwtN_e7649279-695a-4edc-87e1-777981fa22ab" class="macromolecule">
      <label text="SC5D"/>
      <clone/>
      <bbox x="900" y="-65" w="60" h="30"/>
    </glyph>
    <glyph id="nwtN_085ac860-06cf-4bb4-9bd1-3cd811d37157" class="simple chemical">
      <label text="O2"/>
      <clone/>
      <bbox x="915" y="-25" w="30" h="30"/>
    </glyph>
    <glyph id="nwtN_368a8bce-f235-4adf-b9eb-905bdd4b31f1" class="simple chemical">
      <label text="H2O"/>
      <clone/>
      <bbox x="735" y="-125" w="30" h="30"/>
    </glyph>
    <glyph id="nwtN_0ac5d740-1aef-4883-8ec7-0ce9d2d5d5a4" class="process">
      <bbox x="842.8571428571429" y="-257.14285714285717" w="14.285714285714286" h="14.285714285714286"/>
      <port id="nwtN_0ac5d740-1aef-4883-8ec7-0ce9d2d5d5a4.1" x="850" y="-260"/>
      <port id="nwtN_0ac5d740-1aef-4883-8ec7-0ce9d2d5d5a4.2" x="850" y="-240.00000000000006"/>
    </glyph>
    <glyph id="nwtN_a6cbc6aa-e993-4a2f-9346-a501420b9b29" class="simple chemical">
      <label text="VD3"/>
      <clone/>
      <bbox x="915" y="-265" w="30" h="30"/>
    </glyph>
    <glyph id="nwtN_9e37401c-4542-48c8-b0ed-35dca74e1771" class="omitted process">
      <bbox x="922.8571428571429" y="-197.14285714285714" w="14.285714285714286" h="14.285714285714286"/>
      <port id="nwtN_9e37401c-4542-48c8-b0ed-35dca74e1771.1" x="930" y="-200"/>
      <port id="nwtN_9e37401c-4542-48c8-b0ed-35dca74e1771.2" x="930" y="-180"/>
    </glyph>
    <glyph id="nwtN_9b6d5c43-658c-41f6-babd-03f98e2fa2a6" class="process">
      <bbox x="922.8571428571429" y="-477.14285714285717" w="14.285714285714286" h="14.285714285714286"/>
      <port id="nwtN_9b6d5c43-658c-41f6-babd-03f98e2fa2a6.1" x="930" y="-480"/>
      <port id="nwtN_9b6d5c43-658c-41f6-babd-03f98e2fa2a6.2" x="930" y="-460"/>
    </glyph>
    <glyph id="nwtN_7dc8e63f-102b-4c20-accb-e7cf268c0bf9" class="simple chemical">
      <label text="O2"/>
      <clone/>
      <bbox x="495" y="-605" w="30" h="30"/>
    </glyph>
    <glyph id="nwtN_8e4f92c2-de3b-40f6-a2ee-5d0d7e125515" class="simple chemical">
      <label text="H+"/>
      <clone/>
      <bbox x="495" y="-685" w="30" h="30"/>
    </glyph>
    <glyph id="nwtN_0e4b9d03-c713-4e4c-87e3-629dc2b766d0" class="simple chemical">
      <label text="VD3"/>
      <bbox x="915" y="-825" w="30" h="30"/>
    </glyph>
    <glyph id="nwtN_e20ac38d-005c-488c-b432-b7175f171876" class="macromolecule">
      <label text="GC"/>
      <bbox x="860" y="-865" w="60" h="30"/>
    </glyph>
    <glyph id="nwtN_650dc7a7-edba-4563-b9e0-218681be45cf" class="association">
      <bbox x="842.8571428571429" y="-817.1428571428571" w="14.285714285714286" h="14.285714285714286"/>
      <port id="nwtN_650dc7a7-edba-4563-b9e0-218681be45cf.1" x="860" y="-810"/>
      <port id="nwtN_650dc7a7-edba-4563-b9e0-218681be45cf.2" x="840" y="-810"/>
    </glyph>
    <glyph id="nwtN_fe8b0356-346c-4bed-9351-e5af6a798a67" class="complex">
      <label text="GC:VD3"/>
      <bbox x="738.7722028301052" y="-832" w="62.45559433978963" h="44"/>
    </glyph>
    <glyph id="nwtN_19045bbb-ea92-4f36-bb44-7f1790d7ad51" class="dissociation">
      <bbox x="662.8571428571429" y="-817.1428571428571" w="14.285714285714286" h="14.285714285714286"/>
      <port id="nwtN_19045bbb-ea92-4f36-bb44-7f1790d7ad51.1" x="660" y="-810"/>
      <port id="nwtN_19045bbb-ea92-4f36-bb44-7f1790d7ad51.2" x="680" y="-810"/>
    </glyph>
    <glyph id="nwtN_59849391-9fa7-456c-ae2e-b98425242f11" class="simple chemical">
      <label text="VD3"/>
      <clone/>
      <bbox x="615" y="-905" w="30" h="30"/>
    </glyph>
    <glyph id="nwtN_1dd3f39e-d6d8-45ae-b6c4-5d603fd44da1" class="macromolecule">
      <label text="GC"/>
      <bbox x="500" y="-825" w="60" h="30"/>
    </glyph>
    <glyph id="nwtN_444f9c73-8008-4a25-b17e-372581fec5ae" class="simple chemical">
      <label text="VD3"/>
      <clone/>
      <bbox x="835" y="1175" w="30" h="30"/>
    </glyph>
    <glyph id="nwtN_caff5bf1-e3f8-478c-bd7b-ff4f8d903720" class="process">
      <bbox x="682.8571428571429" y="-897.1428571428571" w="14.285714285714286" h="14.285714285714286"/>
      <port id="nwtN_caff5bf1-e3f8-478c-bd7b-ff4f8d903720.1" x="700" y="-890"/>
      <port id="nwtN_caff5bf1-e3f8-478c-bd7b-ff4f8d903720.2" x="680" y="-890"/>
    </glyph>
    <glyph id="nwtN_2d3ffbf2-45f4-420b-b401-ba0ac297ae0d" class="simple chemical">
      <label text="25(OH)D"/>
      <bbox x="959.1809191373231" y="1315" w="61.63816172535363" h="30"/>
    </glyph>
    <glyph id="nwtN_05326ae6-62a6-4b25-9120-a0bef1a886e4" class="process">
      <bbox x="842.8571428571429" y="1262.857142857143" w="14.285714285714286" h="14.285714285714286"/>
      <port id="nwtN_05326ae6-62a6-4b25-9120-a0bef1a886e4.1" x="850" y="1280"/>
      <port id="nwtN_05326ae6-62a6-4b25-9120-a0bef1a886e4.2" x="850" y="1260"/>
    </glyph>
    <glyph id="nwtN_91dea656-3871-4c72-96f0-f58139b74826" class="simple chemical">
      <label text="O2"/>
      <clone/>
      <bbox x="895" y="1175" w="30" h="30"/>
    </glyph>
    <glyph id="nwtN_b5375534-fb1b-49f7-b9c8-8e464f4d7fa7" class="simple chemical">
      <label text="NADPH"/>
      <clone/>
      <bbox x="943.7948177222706" y="1175" w="52.41036455545884" h="30"/>
    </glyph>
    <glyph id="nwtN_d10ea069-8311-4216-b4f2-88c71654ded8" class="simple chemical">
      <label text="H+"/>
      <clone/>
      <bbox x="795" y="1175" w="30" h="30"/>
    </glyph>
    <glyph id="nwtN_05421c6b-f336-489a-ac35-1610558165c4" class="simple chemical">
      <label text="H2O"/>
      <clone/>
      <bbox x="835" y="1315" w="30" h="30"/>
    </glyph>
    <glyph id="nwtN_082cfaba-0daf-4e15-9b83-3ce4c29d9758" class="simple chemical">
      <label text="NADP+"/>
      <clone/>
      <bbox x="883.1356893529924" y="1315" w="53.72862129401525" h="30"/>
    </glyph>
    <glyph id="nwtN_67cb3997-dfad-4ddc-ada8-b0459a0f8b70" class="process">
      <bbox x="-397.14285714285717" y="742.8571428571429" w="14.285714285714286" h="14.285714285714286"/>
      <port id="nwtN_67cb3997-dfad-4ddc-ada8-b0459a0f8b70.1" x="-390" y="760"/>
      <port id="nwtN_67cb3997-dfad-4ddc-ada8-b0459a0f8b70.2" x="-390" y="740"/>
    </glyph>
    <glyph id="nwtN_4c4cb053-35b1-4b43-be76-2b17a6b0f79f" class="process">
      <bbox x="1042.857142857143" y="1322.857142857143" w="14.285714285714286" h="14.285714285714286"/>
      <port id="nwtN_4c4cb053-35b1-4b43-be76-2b17a6b0f79f.1" x="1040" y="1330"/>
      <port id="nwtN_4c4cb053-35b1-4b43-be76-2b17a6b0f79f.2" x="1060" y="1330"/>
    </glyph>
    <glyph id="nwtN_f46879fa-9158-46d2-9444-76619b7a1ce1" class="simple chemical">
      <label text="25(OH)D"/>
      <bbox x="499.84004750660137" y="-885" w="60.31990498679723" h="30"/>
    </glyph>
    <glyph id="nwtN_292a6151-addc-4285-8bca-97a0e0c6df29" class="complex">
      <label text="GC:25(OH)D"/>
      <bbox x="250.2035340294886" y="-872" w="79.59293194102283" h="44"/>
    </glyph>
    <glyph id="nwtN_f16c4676-7e97-4b09-8c64-9fce640c772c" class="association">
      <bbox x="402.85714285714283" y="-857.1428571428571" w="14.285714285714286" h="14.285714285714286"/>
      <port id="nwtN_f16c4676-7e97-4b09-8c64-9fce640c772c.1" x="420" y="-850"/>
      <port id="nwtN_f16c4676-7e97-4b09-8c64-9fce640c772c.2" x="400" y="-850"/>
    </glyph>
    <glyph id="nwtN_2e92096f-af91-42dd-93cf-d9f14cf33ac0" class="macromolecule">
      <label text="CUBN"/>
      <bbox x="-340" y="-705" w="60" h="30"/>
    </glyph>
    <glyph id="nwtN_82f9a923-ba8c-4e20-8388-0dd261da7dff" class="complex">
      <label text="GC:25(OH)D"/>
      <bbox x="-229.7964659705114" y="-752" w="79.59293194102283" h="44"/>
    </glyph>
    <glyph id="nwtN_5b00dd04-f75f-4dfb-93ba-d8b618df43e0" class="association">
      <bbox x="-357.14285714285717" y="-737.1428571428571" w="14.285714285714286" h="14.285714285714286"/>
      <port id="nwtN_5b00dd04-f75f-4dfb-93ba-d8b618df43e0.1" x="-340" y="-730"/>
      <port id="nwtN_5b00dd04-f75f-4dfb-93ba-d8b618df43e0.2" x="-360" y="-730"/>
    </glyph>
    <glyph id="nwtN_cc886789-8d19-48ed-bb22-cd5a041d350e" class="complex">
      <label text="CUBN:GC:25(OH)D"/>
      <bbox x="-530.2294454181356" y="-752" w="120.45889083627124" h="44"/>
    </glyph>
    <glyph id="nwtN_5ba78362-e153-4afa-ad16-88f02bbb8e16" class="complex">
      <label text="CUBN:GC:25(OH)D"/>
      <bbox x="-525.6155468331882" y="-652" w="111.23109366637648" h="44"/>
    </glyph>
    <glyph id="nwtN_1ced4d6c-3a8f-43bc-94e4-92865a000321" class="omitted process">
      <bbox x="-477.14285714285717" y="-697.1428571428571" w="14.285714285714286" h="14.285714285714286"/>
      <port id="nwtN_1ced4d6c-3a8f-43bc-94e4-92865a000321.1" x="-470" y="-700"/>
      <port id="nwtN_1ced4d6c-3a8f-43bc-94e4-92865a000321.2" x="-470" y="-680"/>
    </glyph>
    <glyph id="nwtN_a1196949-9349-4574-a720-3bf4c957663c" class="macromolecule">
      <label text="LRP2"/>
      <bbox x="-599.5642812220099" y="-704.5642812220099" w="59.128562444019806" h="29.128562444019824"/>
    </glyph>
    <glyph id="nwtN_19f51fc2-05ee-4fdc-b932-a6414d3c51bf" class="process">
      <bbox x="-177.14285714285714" y="-857.1428571428571" w="14.285714285714286" h="14.285714285714286"/>
      <port id="nwtN_19f51fc2-05ee-4fdc-b932-a6414d3c51bf.1" x="-180" y="-850"/>
      <port id="nwtN_19f51fc2-05ee-4fdc-b932-a6414d3c51bf.2" x="-160" y="-850"/>
    </glyph>
    <glyph id="nwtN_5e3064a3-11dd-4a59-babf-1966f00fedde" class="omitted process">
      <bbox x="-217.14285714285714" y="-637.1428571428571" w="14.285714285714286" h="14.285714285714286"/>
      <port id="nwtN_5e3064a3-11dd-4a59-babf-1966f00fedde.1" x="-220" y="-630"/>
      <port id="nwtN_5e3064a3-11dd-4a59-babf-1966f00fedde.2" x="-200" y="-630"/>
    </glyph>
    <glyph id="nwtN_f5f42b7a-88ae-480d-b505-75128d40b3a3" class="complex">
      <label text="CUBN:GC:25(OH)D"/>
      <bbox x="-168.16465857317684" y="-652" w="116.32931714635367" h="44"/>
    </glyph>
    <glyph id="nwtN_f42e7cdc-e539-4814-9d92-4e7b871ee4eb" class="macromolecule">
      <label text="LGMN"/>
      <bbox x="-40" y="-685" w="60" h="30"/>
    </glyph>
    <glyph id="nwtN_1542edaa-9c5d-4a33-9752-8da59df9b3b9" class="omitted process">
      <bbox x="-17.142857142857142" y="-637.1428571428571" w="14.285714285714286" h="14.285714285714286"/>
      <port id="nwtN_1542edaa-9c5d-4a33-9752-8da59df9b3b9.1" x="-20" y="-630"/>
      <port id="nwtN_1542edaa-9c5d-4a33-9752-8da59df9b3b9.2" x="0" y="-630"/>
    </glyph>
    <glyph id="nwtN_6b31d2ca-b9a3-4636-8c63-b59be52dda77" class="complex">
      <label text="CUBN:25(OH)D"/>
      <bbox x="42.29259209858513" y="-652" w="95.41481580282974" h="44"/>
    </glyph>
    <glyph id="nwtN_54c6b171-33ed-42a7-9d16-caa968784e4d" class="dissociation">
      <bbox x="162.85714285714286" y="-637.1428571428571" w="14.285714285714286" h="14.285714285714286"/>
      <port id="nwtN_54c6b171-33ed-42a7-9d16-caa968784e4d.1" x="160" y="-630"/>
      <port id="nwtN_54c6b171-33ed-42a7-9d16-caa968784e4d.2" x="180" y="-630"/>
    </glyph>
    <glyph id="nwtN_3974eb8b-8d00-4d44-b959-df6d7db2692a" class="macromolecule">
      <label text="CUBN"/>
      <bbox x="200" y="-685" w="60" h="30"/>
    </glyph>
    <glyph id="nwtN_fe44bb12-575e-4eb8-a4d0-3f9443907e72" class="simple chemical">
      <label text="25(OH)D"/>
      <bbox x="220.1855615483372" y="-645" w="59.628876903325605" h="30"/>
    </glyph>
    <glyph id="nwtN_33568218-1f87-49f9-8b2b-7bb15af508b7" class="uncertain process">
      <bbox x="302.85714285714283" y="-637.1428571428571" w="14.285714285714286" h="14.285714285714286"/>
      <port id="nwtN_33568218-1f87-49f9-8b2b-7bb15af508b7.1" x="300" y="-630"/>
      <port id="nwtN_33568218-1f87-49f9-8b2b-7bb15af508b7.2" x="320" y="-630"/>
    </glyph>
    <glyph id="nwtN_b3490453-91f5-48a0-8af7-0d2a21128c5b" class="macromolecule">
      <label text="25(OH)D"/>
      <bbox x="340" y="-645" w="60" h="30"/>
    </glyph>
    <glyph id="nwtN_eebc92e5-b059-46da-b348-ecd7941cccd0" class="macromolecule">
      <label text="25(OH)D"/>
      <bbox x="480" y="-645" w="60" h="30"/>
    </glyph>
    <glyph id="nwtN_e754555a-7fed-4cd8-a13d-e312590dcf7a" class="process">
      <bbox x="442.85714285714283" y="-637.1428571428571" w="14.285714285714286" h="14.285714285714286"/>
      <port id="nwtN_e754555a-7fed-4cd8-a13d-e312590dcf7a.1" x="440" y="-630"/>
      <port id="nwtN_e754555a-7fed-4cd8-a13d-e312590dcf7a.2" x="460" y="-630"/>
    </glyph>
    <glyph id="nwtN_089d6697-9020-43c8-b4e9-594b996b06e8" class="process">
      <bbox x="582.8571428571429" y="-637.1428571428571" w="14.285714285714286" h="14.285714285714286"/>
      <port id="nwtN_089d6697-9020-43c8-b4e9-594b996b06e8.1" x="580" y="-630"/>
      <port id="nwtN_089d6697-9020-43c8-b4e9-594b996b06e8.2" x="600" y="-630"/>
    </glyph>
    <glyph id="nwtN_5c7e5f6a-2ca0-46b6-902c-3b1006efd690" class="macromolecule">
      <label text="CYP27B1"/>
      <bbox x="560" y="-745" w="60" h="30"/>
    </glyph>
    <glyph id="nwtN_c664c129-d281-4528-bbc9-c03935693a4c" class="simple chemical">
      <label text="1,25(OH)2D"/>
      <bbox x="668.856873320595" y="-645" w="82.28625335880986" h="30"/>
    </glyph>
    <glyph id="nwtN_e783111f-f644-4616-b1a6-a9bc6a196605" class="simple chemical">
      <label text="H2O"/>
      <bbox x="655" y="-705" w="30" h="30"/>
    </glyph>
    <glyph id="nwtN_ebe631ea-c0a0-4964-a5c0-ba3476e999ff" class="simple chemical">
      <label text="NADP+"/>
      <bbox x="618.4426864363769" y="-605" w="63.11462712724625" h="30"/>
    </glyph>
    <glyph id="nwtN_5f888445-a536-424a-b5a5-5553167905a3" class="simple chemical">
      <label text="NADPH"/>
      <clone/>
      <bbox x="477.5712488803967" y="-745" w="64.85750223920658" h="30"/>
    </glyph>
    <glyph id="nwtN_6f249e77-4e33-43ce-8de2-4ad892b6f113" class="omitted process">
      <bbox x="962.8571428571429" y="642.8571428571429" w="14.285714285714286" h="14.285714285714286"/>
      <port id="nwtN_6f249e77-4e33-43ce-8de2-4ad892b6f113.1" x="960" y="650"/>
      <port id="nwtN_6f249e77-4e33-43ce-8de2-4ad892b6f113.2" x="980" y="650"/>
    </glyph>
    <glyph id="nwtN_58f06993-10ff-4201-8c3c-9ee50531c42e" class="macromolecule">
      <label text="INSIG"/>
      <bbox x="979.370502268143" y="743.7290242682309" w="60" h="30"/>
    </glyph>
    <glyph id="nwtN_75eca364-12a2-47e8-806e-424d46a83ac4" class="complex">
      <label text="SREBP1A,1C,2:SCAP"/>
      <bbox x="1024.863840978982" y="588" w="130.2723180420363" h="44"/>
    </glyph>
    <glyph id="nwtN_ef8c7160-2cfe-4d4d-ac6a-5efb38ceb809" class="complex">
      <label text="SREBP1A,1C,2:SCAP:Cholesterol:INSIG"/>
      <bbox x="696.861345956303" y="628.0030316380257" w="229.61619942377487" h="44"/>
    </glyph>
    <glyph id="nwtN_f943f071-cb85-4733-8bbf-0d48449fd1ca" class="complex">
      <label text="SAR1B:GTP:SEC23:SEC24"/>
      <bbox x="1013.0994339732497" y="668" w="153.8011320535006" h="44"/>
    </glyph>
    <glyph id="nwtN_5944d90b-9b0d-41b0-8b7a-c697a74315e5" class="omitted process">
      <bbox x="1202.857142857143" y="642.8571428571429" w="14.285714285714286" h="14.285714285714286"/>
      <port id="nwtN_5944d90b-9b0d-41b0-8b7a-c697a74315e5.1" x="1220" y="650"/>
      <port id="nwtN_5944d90b-9b0d-41b0-8b7a-c697a74315e5.2" x="1200" y="650"/>
    </glyph>
    <glyph id="nwtN_8ee53c52-3913-4b3c-86ff-b21338a9607d" class="complex">
      <label text="SREBP1A,1C,2:SCAP:CopIICoat"/>
      <bbox x="1140.8993081895273" y="508" w="178.20138362094525" h="44"/>
    </glyph>
    <glyph id="nwtN_d7eea9a6-9f86-4b6a-9955-f8d7732233bc" class="omitted process">
      <bbox x="1222.857142857143" y="462.85714285714283" w="14.285714285714286" h="14.285714285714286"/>
      <port id="nwtN_d7eea9a6-9f86-4b6a-9955-f8d7732233bc.1" x="1230" y="460"/>
      <port id="nwtN_d7eea9a6-9f86-4b6a-9955-f8d7732233bc.2" x="1230" y="480"/>
    </glyph>
    <glyph id="nwtN_170fcddb-ead3-4ff4-8aad-e5124a015b73" class="complex">
      <label text="SREBP1A,1C,2:SCAP"/>
      <bbox x="1166.170997312952" y="388" w="127.65800537409581" h="44"/>
    </glyph>
    <glyph id="nwtN_8683aaed-e794-4eeb-bded-b1d30728616c" class="unspecified entity">
      <label text="SREBF1A,1C,2 cleaved by S1P"/>
      <bbox x="1074.6421833014876" y="275" w="190.7156333970246" h="30"/>
    </glyph>
    <glyph id="nwtN_5eb9ea6c-d590-4d5e-947d-e18275f0d6e2" class="process">
      <bbox x="1222.857142857143" y="342.85714285714283" w="14.285714285714286" h="14.285714285714286"/>
      <port id="nwtN_5eb9ea6c-d590-4d5e-947d-e18275f0d6e2.1" x="1230" y="340"/>
      <port id="nwtN_5eb9ea6c-d590-4d5e-947d-e18275f0d6e2.2" x="1230" y="360"/>
    </glyph>
    <glyph id="nwtN_72a91d7e-5cb9-4fbb-b88f-30f9e8bbd0c1" class="macromolecule">
      <label text="MBTPS1"/>
      <bbox x="1080" y="395" w="60" h="30"/>
    </glyph>
    <glyph id="nwtN_13f4f733-5e22-4f92-9964-ac34b91b87df" class="compartment">
      <label text="Nucleoplasm"/>
      <bbox x="-728.8064308545789" y="-489.21455185047705" w="626.7040529790268" h="877.0128442587858"/>
    </glyph>
    <glyph id="nwtN_d7351501-5139-439e-bd99-fef050964dc8" class="unspecified entity">
      <label text="SREBF1A,1C,2 cleaved by S2P"/>
      <bbox x="1138.5636523033986" y="195" w="182.87269539320292" h="30"/>
    </glyph>
    <glyph id="nwtN_00e1576a-e976-492f-a3fb-45f34578f2f9" class="process">
      <bbox x="1222.857142857143" y="242.85714285714286" w="14.285714285714286" h="14.285714285714286"/>
      <port id="nwtN_00e1576a-e976-492f-a3fb-45f34578f2f9.1" x="1230" y="240"/>
      <port id="nwtN_00e1576a-e976-492f-a3fb-45f34578f2f9.2" x="1230" y="260"/>
    </glyph>
    <glyph id="nwtN_0632aa03-b0f5-48d5-a24c-3d94f4747c72" class="macromolecule">
      <label text="MBTPS2"/>
      <bbox x="1060" y="235" w="60" h="30"/>
    </glyph>
    <glyph id="nwtN_ea2ad0fe-2c4a-48d5-895d-2ca8ac4960d0" class="unspecified entity">
      <label text="SREBF1A,1C,2 cleaved by S2P"/>
      <bbox x="1135.513620857468" y="115" w="188.97275828506412" h="30"/>
    </glyph>
    <glyph id="nwtN_5cc585b8-3b74-4175-8497-ec49f954e34f" class="process">
      <bbox x="1222.857142857143" y="162.85714285714286" w="14.285714285714286" h="14.285714285714286"/>
      <port id="nwtN_5cc585b8-3b74-4175-8497-ec49f954e34f.1" x="1230" y="180"/>
      <port id="nwtN_5cc585b8-3b74-4175-8497-ec49f954e34f.2" x="1230" y="160"/>
    </glyph>
    <glyph id="nwtN_2bfa0d55-ea75-4ff8-b0ef-799916103e7e" class="association">
      <bbox x="1222.857142857143" y="82.85714285714286" w="14.285714285714286" h="14.285714285714286"/>
      <port id="nwtN_2bfa0d55-ea75-4ff8-b0ef-799916103e7e.1" x="1230" y="100"/>
      <port id="nwtN_2bfa0d55-ea75-4ff8-b0ef-799916103e7e.2" x="1230" y="80"/>
    </glyph>
    <glyph id="nwtN_f043c662-7f39-4a64-bf68-930b9d138e60" class="complex">
      <label text="SREBP1A,1C,2:Importin b1"/>
      <bbox x="1150.0494025273192" y="-112" w="159.90119494536168" h="44"/>
    </glyph>
    <glyph id="nwtN_d0ac7057-73a0-44be-8205-0bfa53f1e83c" class="association">
      <bbox x="1222.857142857143" y="-37.142857142857146" w="14.285714285714286" h="14.285714285714286"/>
      <port id="nwtN_d0ac7057-73a0-44be-8205-0bfa53f1e83c.1" x="1230" y="-20"/>
      <port id="nwtN_d0ac7057-73a0-44be-8205-0bfa53f1e83c.2" x="1230" y="-40.00000000000001"/>
    </glyph>
    <glyph id="nwtN_b139fda4-e320-413d-a9db-dd22758a5fd0" class="macromolecule">
      <label text="KPNB1"/>
      <bbox x="1120" y="-45" w="60" h="30"/>
    </glyph>
    <glyph id="nwtN_7d895166-7dc1-49b3-b5b3-4cf8a8ec774b" class="omitted process">
      <bbox x="1222.857142857143" y="-157.14285714285714" w="14.285714285714286" h="14.285714285714286"/>
      <port id="nwtN_7d895166-7dc1-49b3-b5b3-4cf8a8ec774b.1" x="1230" y="-140"/>
      <port id="nwtN_7d895166-7dc1-49b3-b5b3-4cf8a8ec774b.2" x="1230" y="-160"/>
    </glyph>
    <glyph id="nwtN_4194d515-0e7e-4062-885b-2fc01bda0b33" class="complex">
      <label text="SREBP1A,1C,2:Importin b1"/>
      <bbox x="1157.930088696829" y="-232" w="144.13982260634205" h="44"/>
    </glyph>
    <glyph id="nwtN_308e28a3-5b09-446d-b52e-ffe7360a4032" class="macromolecule multimer">
      <label text="SREBP1A,1C,2 dimer"/>
      <bbox x="-111.06217304698208" y="-545" w="122.12434609396418" h="30"/>
    </glyph>
    <glyph id="nwtN_452a504c-d85f-41bc-a7b0-1c8db620c969" class="complex">
      <label text="Importin-b:Ran GTP Complex"/>
      <bbox x="1029.5851034796337" y="-372" w="160.8297930407324" h="44"/>
    </glyph>
    <glyph id="nwtN_6ac20e37-f79b-4cca-9add-c79d58892737" class="process">
      <bbox x="1222.857142857143" y="-317.14285714285717" w="14.285714285714286" h="14.285714285714286"/>
      <port id="nwtN_6ac20e37-f79b-4cca-9add-c79d58892737.1" x="1230" y="-300"/>
      <port id="nwtN_6ac20e37-f79b-4cca-9add-c79d58892737.2" x="1230" y="-320"/>
    </glyph>
    <glyph id="nwtN_661579c8-1061-45e4-a3d5-cfe602d27ec1" class="complex">
      <label text="RAN:GTP"/>
      <bbox x="1093.6943110562368" y="-292" w="72.61137788752632" h="44"/>
    </glyph>
    <glyph id="nwtN_5a4d1d36-5c65-459d-9786-5ad1824c0bdd" class="macromolecule">
      <label text="SP1"/>
      <bbox x="-260" y="-145" w="60" h="30"/>
    </glyph>
    <glyph id="nwtN_b55cb61d-10f9-4adf-8182-21af15cbc7ae" class="complex">
      <label text="NF-Y"/>
      <bbox x="-252" y="-552" w="44" h="44"/>
    </glyph>
    <glyph id="nwtN_59caade6-ad86-4c99-8ab6-6193dc693353" class="nucleic acid feature">
      <label text="FDFT1 gene"/>
      <bbox x="-507.8429380038215" y="-105" w="75.6858760076429" h="30"/>
    </glyph>
    <glyph id="nwtN_c87268fd-67ab-4712-abe6-1af881051873" class="association">
      <bbox x="-317.14285714285717" y="-77.14285714285714" w="14.285714285714286" h="14.285714285714286"/>
      <port id="nwtN_c87268fd-67ab-4712-abe6-1af881051873.1" x="-310" y="-80"/>
      <port id="nwtN_c87268fd-67ab-4712-abe6-1af881051873.2" x="-310" y="-60"/>
    </glyph>
    <glyph id="nwtN_5f87e911-3171-4d20-8afb-54b235d24295" class="complex">
      <label text="SREBP1A,1C:NF-Y:SP1:FDFT1 gene"/>
      <bbox x="-410.4293800382145" y="-32" w="200.85876007642895" h="44"/>
    </glyph>
    <glyph id="nwtN_e766900a-9026-4c7c-b281-72582522df5a" class="complex">
      <label text="PPARA:RXRA Coactivator complex"/>
      <bbox x="-430.4293800382145" y="68" w="200.85876007642895" h="44"/>
    </glyph>
    <glyph id="nwtN_b49dcef3-b2d7-4a95-82b8-d3ea7a839deb" class="macromolecule">
      <label text="FDFT1"/>
      <bbox x="-500" y="75" w="60" h="30"/>
    </glyph>
    <glyph id="nwtN_1a964a14-1cc2-4744-af65-54bf8c652a43" class="omitted process">
      <bbox x="-477.14285714285717" y="-17.142857142857142" w="14.285714285714286" h="14.285714285714286"/>
      <port id="nwtN_1a964a14-1cc2-4744-af65-54bf8c652a43.1" x="-470" y="0"/>
      <port id="nwtN_1a964a14-1cc2-4744-af65-54bf8c652a43.2" x="-470" y="-20"/>
    </glyph>
    <glyph id="nwtN_eaa672d1-0987-4f8c-b953-89055d9e9874" class="complex">
      <label text="SREBP1A,1C,2:NF-Y:FDPS gene"/>
      <bbox x="-600.1045853516522" y="-392" w="180.20917070330432" h="44"/>
    </glyph>
    <glyph id="nwtN_3553591b-3745-4306-a1d9-c569e0d9cec1" class="nucleic acid feature">
      <label text="FDPS gene"/>
      <bbox x="-666.1000628918612" y="-465" w="72.20012578372227" h="30"/>
    </glyph>
    <glyph id="nwtN_efe5714e-379f-43c8-88e2-6b7d34440342" class="association">
      <bbox x="-517.1428571428571" y="-437.14285714285717" w="14.285714285714286" h="14.285714285714286"/>
      <port id="nwtN_efe5714e-379f-43c8-88e2-6b7d34440342.1" x="-509.99999999999994" y="-420"/>
      <port id="nwtN_efe5714e-379f-43c8-88e2-6b7d34440342.2" x="-509.99999999999994" y="-440"/>
    </glyph>
    <glyph id="nwtN_52f11d22-63ad-4e08-b43f-a82443c7d002" class="omitted process">
      <bbox x="-637.1428571428571" y="-377.14285714285717" w="14.285714285714286" h="14.285714285714286"/>
      <port id="nwtN_52f11d22-63ad-4e08-b43f-a82443c7d002.1" x="-630" y="-360"/>
      <port id="nwtN_52f11d22-63ad-4e08-b43f-a82443c7d002.2" x="-630" y="-380"/>
    </glyph>
    <glyph id="nwtN_9dd1aae8-25a3-4b32-bb6c-75b2e7df24f5" class="macromolecule">
      <label text="FDPS"/>
      <bbox x="-660" y="-325" w="60" h="30"/>
    </glyph>
    <glyph id="nwtN_6415419a-0039-4226-894c-110eaf45e64a" class="complex">
      <label text="SREBP1A,1C,2:NF-Y:HMGCS1 gene"/>
      <bbox x="-627.6024360458794" y="188" w="195.20487209175872" h="44"/>
    </glyph>
    <glyph id="nwtN_ca664a20-16b2-48e4-9c45-4217da5499b4" class="association">
      <bbox x="-537.1428571428571" y="142.85714285714286" w="14.285714285714286" h="14.285714285714286"/>
      <port id="nwtN_ca664a20-16b2-48e4-9c45-4217da5499b4.1" x="-530" y="160"/>
      <port id="nwtN_ca664a20-16b2-48e4-9c45-4217da5499b4.2" x="-530" y="140"/>
    </glyph>
    <glyph id="nwtN_1c90a56e-ad5c-438e-9e64-36e0cd61203f" class="nucleic acid feature">
      <label text="HMGCS1 gene"/>
      <bbox x="-695.2501572296528" y="115" w="90.50031445930566" h="30"/>
    </glyph>
    <glyph id="nwtN_31387b70-c638-47f7-802f-869285bb4c2f" class="complex">
      <label text="PPARA:RXRA Coactivator complex"/>
      <bbox x="-624.7650359243434" y="288" w="189.5300718486868" h="44"/>
    </glyph>
    <glyph id="nwtN_a51da4d8-9ef1-419e-af78-df4e40a92c80" class="omitted process">
      <bbox x="-657.1428571428571" y="202.85714285714286" w="14.285714285714286" h="14.285714285714286"/>
      <port id="nwtN_a51da4d8-9ef1-419e-af78-df4e40a92c80.1" x="-650" y="200"/>
      <port id="nwtN_a51da4d8-9ef1-419e-af78-df4e40a92c80.2" x="-650" y="220"/>
    </glyph>
    <glyph id="nwtN_372d5046-35f6-4770-bae8-3d47662f5f70" class="macromolecule">
      <label text="HMGCS1"/>
      <bbox x="-700" y="295" w="60" h="30"/>
    </glyph>
    <glyph id="nwtN_d24d145f-5c3b-48a0-8eed-6f3aad58b546" class="nucleic acid feature">
      <label text="TM7SF2 gene"/>
      <bbox x="-670.6385136085538" y="-265" w="81.27702721710764" h="30"/>
    </glyph>
    <glyph id="nwtN_3f00a404-bccc-4128-ab72-03750e2090dd" class="association">
      <bbox x="-517.1428571428571" y="-237.14285714285714" w="14.285714285714286" h="14.285714285714286"/>
      <port id="nwtN_3f00a404-bccc-4128-ab72-03750e2090dd.1" x="-509.99999999999994" y="-220"/>
      <port id="nwtN_3f00a404-bccc-4128-ab72-03750e2090dd.2" x="-509.99999999999994" y="-240"/>
    </glyph>
    <glyph id="nwtN_aa1d63d0-ae0a-44b5-b618-dcf0c0778f66" class="complex">
      <label text="SREBP1A,1C,2:NF-Y:HMGCS1 gene"/>
      <bbox x="-607.3793485922839" y="-192" w="194.75869718456784" h="44"/>
    </glyph>
    <glyph id="nwtN_f3375875-ac20-40c2-ba33-7264e744dba7" class="macromolecule">
      <label text="TM7SF2"/>
      <bbox x="-660" y="-125" w="60" h="30"/>
    </glyph>
    <glyph id="nwtN_8eab81db-5188-4720-9683-09f3878d59d4" class="omitted process">
      <bbox x="-637.1428571428571" y="-177.14285714285714" w="14.285714285714286" h="14.285714285714286"/>
      <port id="nwtN_8eab81db-5188-4720-9683-09f3878d59d4.1" x="-630" y="-160"/>
      <port id="nwtN_8eab81db-5188-4720-9683-09f3878d59d4.2" x="-630" y="-180"/>
    </glyph>
    <glyph id="nwtN_99e62171-be82-4788-bca2-6c9bba3ab0d7" class="omitted process">
      <bbox x="-377.14285714285717" y="162.85714285714286" w="14.285714285714286" h="14.285714285714286"/>
      <port id="nwtN_99e62171-be82-4788-bca2-6c9bba3ab0d7.1" x="-360" y="170"/>
      <port id="nwtN_99e62171-be82-4788-bca2-6c9bba3ab0d7.2" x="-380" y="170"/>
    </glyph>
    <glyph id="nwtN_95073acb-b78e-4b61-8491-a88a35e04465" class="omitted process">
      <bbox x="-717.1428571428571" y="-117.14285714285714" w="14.285714285714286" h="14.285714285714286"/>
      <port id="nwtN_95073acb-b78e-4b61-8491-a88a35e04465.1" x="-700" y="-110"/>
      <port id="nwtN_95073acb-b78e-4b61-8491-a88a35e04465.2" x="-720" y="-110"/>
    </glyph>
    <glyph id="nwtN_e544ab47-4e63-4ae4-843a-05f30e5a5e26" class="omitted process">
      <bbox x="-620.7378019639075" y="395.3533194297817" w="14.285714285714286" h="14.285714285714286"/>
      <port id="nwtN_e544ab47-4e63-4ae4-843a-05f30e5a5e26.1" x="-603.5949448210504" y="402.4961765726389"/>
      <port id="nwtN_e544ab47-4e63-4ae4-843a-05f30e5a5e26.2" x="-623.5949448210504" y="402.4961765726389"/>
    </glyph>
    <glyph id="nwtN_75ffa356-a967-43d9-905d-2b8a4fd2a87d" class="macromolecule">
      <label text="FDPS or GGPS1"/>
      <bbox x="-611.4309514163458" y="1335" w="122.8619028326915" h="30"/>
    </glyph>
    <glyph id="nwtN_c96a5dd4-fcb9-4805-b570-c2a81c46730a" class="omitted process">
      <bbox x="-717.1428571428571" y="-317.14285714285717" w="14.285714285714286" h="14.285714285714286"/>
      <port id="nwtN_c96a5dd4-fcb9-4805-b570-c2a81c46730a.1" x="-700" y="-310"/>
      <port id="nwtN_c96a5dd4-fcb9-4805-b570-c2a81c46730a.2" x="-720" y="-310"/>
    </glyph>
    <glyph id="nwtN_eb9e34f0-d318-4e34-b023-841bffd3ca71" class="compartment">
      <label text="Endoplasmic Reticulum"/>
      <bbox x="-93.57143801333575" y="-440.51018496420227" w="1605.7544614161764" h="1840.0166922371375"/>
    </glyph>
    <glyph id="nwtN_3bf0f238-d858-47ed-bfe7-7605618769a5" class="simple chemical">
      <label text="bHMG-CoA"/>
      <bbox x="-29.562404772139068" y="455" w="79.12480954427814" h="30"/>
    </glyph>
    <glyph id="nwtN_c7bab525-efdc-48d6-a123-6bc07ab7a091" class="simple chemical">
      <label text="FAPP"/>
      <bbox x="-32.493699436871" y="715" w="44.987398873741995" h="30"/>
    </glyph>
    <glyph id="nwtN_bc6bf716-c10f-4641-ac39-5e38fc3b2261" class="process">
      <bbox x="-118.76966990118798" y="723.7053612490934" w="14.285714285714286" h="14.285714285714286"/>
      <port id="nwtN_bc6bf716-c10f-4641-ac39-5e38fc3b2261.1" x="-121.62681275833084" y="730.8482183919505"/>
      <port id="nwtN_bc6bf716-c10f-4641-ac39-5e38fc3b2261.2" x="-101.62681275833084" y="730.8482183919505"/>
    </glyph>
    <glyph id="nwtN_d6d1879e-16a9-40ca-ae27-a5a4e70fad78" class="simple chemical">
      <label text="MVA"/>
      <bbox x="-419.4109604555212" y="795" w="58.821920911042405" h="30"/>
    </glyph>
    <glyph id="nwtN_50026678-b45a-4dda-bfa2-b991421d1d43" class="macromolecule multimer">
      <label text="SCAP tetramer"/>
      <bbox x="1059.774330976051" y="315" w="100.45133804789775" h="30"/>
    </glyph>
    <glyph id="nwtN_85c1b450-4ed4-4b21-9aec-887f44c7c180" class="macromolecule multimer">
      <label text="SREBP1A,1C,2 dimer"/>
      <bbox x="1170.9256007780734" y="15" w="118.14879844385302" h="30"/>
    </glyph>
    <glyph id="nwtN_561cd7a9-9122-4165-86b5-a3b1dc5c0787" class="process">
      <bbox x="-117.53300234294416" y="463.4464068326555" w="13.14465446591036" h="13.14465446591036"/>
      <port id="nwtN_561cd7a9-9122-4165-86b5-a3b1dc5c0787.1" x="-120.16193323612623" y="470.01873406561066"/>
      <port id="nwtN_561cd7a9-9122-4165-86b5-a3b1dc5c0787.2" x="-101.75941698385174" y="470.01873406561066"/>
    </glyph>
    <glyph id="nwtN_a8b12ae4-efe7-4022-b600-e05ea8a3e2e6" class="compartment">
      <label text="Cytosol"/>
      <bbox x="-790.8389091335044" y="-772.5724376595124" w="2346.791267094045" h="2259.278042859513"/>
    </glyph>
    <glyph id="nwtN_898fb471-57db-4537-91be-a8d4c407a3b0" class="compartment">
      <label text="Lysosome"/>
      <bbox x="-235.8588902862794" y="-698.2170344659133" w="527.161373201144" h="116.1334264308613"/>
    </glyph>
    <glyph id="nwtN_f1462919-751a-4341-a78e-1322a0100e77" class="compartment">
      <label text="Mitochondria"/>
      <bbox x="417.64328773047487" y="-765.3819601909753" w="371.0731917690968" h="210.28990488711958"/>
    </glyph>
    <glyph id="nwtN_e6f24682-1781-442b-b782-cd36ed6c9a35" class="macromolecule">
      <label text="CYP2R1"/>
      <bbox x="920" y="1255" w="60" h="30"/>
    </glyph>
    <glyph id="nwtN_336bddef-3214-4d19-b874-c971ec53e27c" class="macromolecule">
      <label text="VDR"/>
      <bbox x="-387.56312762443815" y="205.5106637110069" w="60" h="30"/>
    </glyph>
    <glyph id="nwtN_659e21c2-d96c-4273-81f5-238e548b46c6" class="association">
      <bbox x="-320.49089840757944" y="259.5343057761833" w="14.285714285714286" h="14.285714285714286"/>
      <port id="nwtN_659e21c2-d96c-4273-81f5-238e548b46c6.1" x="-313.34804126472227" y="256.6771629190405"/>
      <port id="nwtN_659e21c2-d96c-4273-81f5-238e548b46c6.2" x="-313.34804126472227" y="276.6771629190405"/>
    </glyph>
    <glyph id="nwtN_a8ac6666-6cfe-4ea3-94e0-e6a803e711f9" class="macromolecule">
      <label text="1,25(OH)2D"/>
      <bbox x="-304.7196577001046" y="204.8991220570915" w="70.42308870240164" h="30"/>
    </glyph>
    <glyph id="nwtN_db17ff7e-b7ef-4768-bbcd-99b012c44136" class="simple chemical">
      <label text="1,25(OH)2D:VDR"/>
      <bbox x="-360.3088894720563" y="300.5906881247084" w="95.57763671875" h="25"/>
    </glyph>
    <glyph id="nwtN_14d9703e-b513-4c76-9128-58e0e1de43f9" class="process">
      <bbox x="-277.47106881575996" y="141.23324433591017" w="14.285714285714286" h="14.285714285714286"/>
      <port id="nwtN_14d9703e-b513-4c76-9128-58e0e1de43f9.1" x="-270.3282116729028" y="138.3761014787673"/>
      <port id="nwtN_14d9703e-b513-4c76-9128-58e0e1de43f9.2" x="-270.3282116729028" y="158.3761014787673"/>
    </glyph>
    <glyph id="nwtN_931b7f5a-cace-4f5c-b928-68bd7ef80476" class="nucleic acid feature">
      <label text="INSIG"/>
      <bbox x="-398.39121408140744" y="341.796348600778" w="60" h="30"/>
    </glyph>
    <glyph id="nwtN_04b88237-f085-46a4-ba7b-77b1518bcc47" class="omitted process">
      <bbox x="-319.0237514805234" y="350.0281991988234" w="14.285714285714286" h="14.285714285714286"/>
      <port id="nwtN_04b88237-f085-46a4-ba7b-77b1518bcc47.1" x="-321.88089433766623" y="357.1710563416806"/>
      <port id="nwtN_04b88237-f085-46a4-ba7b-77b1518bcc47.2" x="-301.88089433766623" y="357.1710563416806"/>
    </glyph>
    <glyph id="nwtN_e3855437-f808-4699-9da0-6b4d58d4ab62" class="macromolecule">
      <label text="INSIG"/>
      <bbox x="-261.21132621907446" y="343.05159453962665" w="60" h="30"/>
    </glyph>
    <glyph id="nwtN_5b5f2d7d-efb9-4e95-8bd2-953e1594c575" class="process">
      <bbox x="1003.235015225339" y="805.0231142092873" w="14.285714285714286" h="14.285714285714286"/>
      <port id="nwtN_5b5f2d7d-efb9-4e95-8bd2-953e1594c575.1" x="1010.3778723681961" y="802.1659713521444"/>
      <port id="nwtN_5b5f2d7d-efb9-4e95-8bd2-953e1594c575.2" x="1010.3778723681961" y="822.1659713521444"/>
    </glyph>
    <glyph id="nwtN_4e3ab1e7-8a75-47ac-a08d-884d24bb74b1" class="process">
      <bbox x="346.23803463864755" y="-463.5678183859846" w="14.285714285714286" h="14.285714285714286"/>
      <port id="nwtN_4e3ab1e7-8a75-47ac-a08d-884d24bb74b1.1" x="353.3808917815047" y="-446.4249612431274"/>
      <port id="nwtN_4e3ab1e7-8a75-47ac-a08d-884d24bb74b1.2" x="353.3808917815047" y="-466.4249612431274"/>
    </glyph>
    <glyph id="nwtN_9298f293-7b38-40a9-b131-49bd3bfcfdd2" class="unspecified entity">
      <label text="7alpha-hydroxycholesterol"/>
      <bbox x="268.8972618549715" y="-512.0829935590156" w="167.27163407433963" h="28.10138700753381"/>
    </glyph>
    <glyph id="nwtN_d2b9b0f9-741c-4661-929a-3db7cbe2e406" class="macromolecule">
      <label text="CYP7A1"/>
      <bbox x="260.1647241355528" y="-471.8696093971382" w="60" h="30"/>
    </glyph>
    <glyph id="nwtN_0dac264f-56d4-4ad2-b068-f7b723283871" class="nucleic acid feature">
      <label text="CYP7A1"/>
      <bbox x="-167.04078145567618" y="202.74591184965766" w="60" h="30"/>
    </glyph>
    <glyph id="nwtN_2d99af70-7ded-4b93-8212-52c3e5f43b91" class="omitted process">
      <bbox x="-144.9235396955356" y="263.2905170080922" w="14.285714285714286" h="14.285714285714286"/>
      <port id="nwtN_2d99af70-7ded-4b93-8212-52c3e5f43b91.1" x="-137.78068255267846" y="260.43337415094936"/>
      <port id="nwtN_2d99af70-7ded-4b93-8212-52c3e5f43b91.2" x="-137.78068255267846" y="280.43337415094936"/>
    </glyph>
    <glyph id="nwtN_2f087efc-96ee-49a0-8b58-01bbf882c718" class="macromolecule">
      <label text="CYP7A1"/>
      <bbox x="-166.8766089457797" y="299.4379646781497" w="60" h="30"/>
    </glyph>
    <glyph id="nwtN_a791243e-d812-4e87-bb1d-cad9c41b81ae" class="macromolecule">
      <label text="SHP"/>
      <bbox x="-226.56197400959522" y="255.81693365919278" w="60" h="30"/>
    </glyph>
    <glyph id="nwtN_6330897c-bd87-47c8-ac9c-5bfcc0ff83d2" class="uncertain process">
      <bbox x="-202.11015428984" y="305.42817107929596" w="14.285714285714286" h="14.285714285714286"/>
      <port id="nwtN_6330897c-bd87-47c8-ac9c-5bfcc0ff83d2.1" x="-194.96729714698287" y="302.57102822215313"/>
      <port id="nwtN_6330897c-bd87-47c8-ac9c-5bfcc0ff83d2.2" x="-194.96729714698287" y="322.57102822215313"/>
    </glyph>
    <glyph id="nwtN_c4e5a151-7484-4fa9-aa99-1c5f592c1d42" class="process">
      <bbox x="282.1962702614777" y="-400.8139897403228" w="14.285714285714286" h="14.285714285714286"/>
      <port id="nwtN_c4e5a151-7484-4fa9-aa99-1c5f592c1d42.1" x="289.3391274043349" y="-403.67113259746566"/>
      <port id="nwtN_c4e5a151-7484-4fa9-aa99-1c5f592c1d42.2" x="289.3391274043349" y="-383.67113259746566"/>
    </glyph>
    <arc id="nwtE_ab3f3512-ea4d-4262-a3cd-f125cbd5a9fe" class="consumption" source="nwtN_bddc8ad2-aa52-4c9c-a252-2d3165eeedbc" target="nwtN_bc6bf716-c10f-4641-ac39-5e38fc3b2261.1">
      <start x="-309.47814486885613" y="1365.619903740375"/>
      <next x="-308.20817805873594" y="1403.631907730959"/>
      <next x="-214.84350489459644" y="1401.69611134437"/>
      <next x="-216.20683951927685" y="730.6083067988665"/>
      <end x="-122.25181275833084" y="730.8482183919505"/>
    </arc>
    <arc id="nwtE_c46a94f1-f36d-4c07-a092-5647f03776d8" class="production" source="nwtN_67cb3997-dfad-4ddc-ada8-b0459a0f8b70.1" target="nwtN_d6d1879e-16a9-40ca-ae27-a5a4e70fad78">
      <start x="-390" y="760.625"/>
      <end x="-390" y="791.25"/>
    </arc>
    <arc id="nwtE_4054fe8f-11c9-4a2f-a6b4-bedc8bd6e685" class="consumption" source="nwtN_3bf0f238-d858-47ed-bfe7-7605618769a5" target="nwtN_61c1eceb-8c69-43e0-8c25-dc04503ff91f.2">
      <start x="21.250193850639896" y="485.00025846751987"/>
      <end x="70" y="539.375"/>
    </arc>
    <arc id="nwtE_d9d2bdd1-335c-43b2-bb72-01f7a68785de" class="consumption" source="nwtN_d24d145f-5c3b-48a0-8eed-6f3aad58b546" target="nwtN_3f00a404-bccc-4128-ab72-03750e2090dd.2">
      <start x="-588.7364863914462" y="-243.1227477319077"/>
      <end x="-509.99999999999994" y="-240.625"/>
    </arc>
    <arc id="nwtE_868c91c3-1db9-4f3a-90a5-7a98b2569e7b" class="consumption" source="nwtN_d6d1879e-16a9-40ca-ae27-a5a4e70fad78" target="nwtN_9c0232bc-9d7e-4be2-8372-16c4d535a28a.2">
      <start x="-390" y="825.625"/>
      <end x="-390" y="839.375"/>
    </arc>
    <arc id="nwtE_229ba349-9d1b-4af7-8630-a7191e8deac7" class="production" source="nwtN_75e79669-cb9d-4cd0-b44a-fe2ecfb556da.2" target="nwtN_a191addf-5473-4c9e-8b6a-9475f3e20818">
      <start x="-509.99999999999994" y="480.625"/>
      <end x="-554.3990569811654" y="499.599371320777"/>
    </arc>
    <arc id="nwtE_8276206b-7bb0-455f-be02-02d2f5fe35f2" class="consumption" source="nwtN_a0146121-ecdb-4928-ab24-a8530b23460f" target="nwtN_75e79669-cb9d-4cd0-b44a-fe2ecfb556da.1">
      <start x="-510" y="445.625"/>
      <end x="-509.99999999999994" y="459.375"/>
    </arc>
    <arc id="nwtE_712f599c-28c5-4c96-9e52-c1b62a7d35c8" class="production" source="nwtN_75e79669-cb9d-4cd0-b44a-fe2ecfb556da.2" target="nwtN_2f45c8f1-5960-4428-a10d-020e9b151300">
      <start x="-509.99999999999994" y="480.625"/>
      <end x="-456.8054779433184" y="496.59726102834077"/>
    </arc>
    <arc id="nwtE_84ee025a-1591-4448-b2d4-f46e11849b97" class="consumption" source="nwtN_4fd5a4df-1f6a-4c2a-a5e5-2461a23d5667" target="nwtN_a20677b7-9ccd-4bf8-8e47-5e4f94000b16.2">
      <start x="-350" y="525.625"/>
      <end x="-350" y="539.375"/>
    </arc>
    <arc id="nwtE_b4ee47a5-57f5-44b0-a2ed-bc5320f7d554" class="production" source="nwtN_a20677b7-9ccd-4bf8-8e47-5e4f94000b16.1" target="nwtN_47f34963-a6be-4b7f-9b7c-f0b68e4d7bd4">
      <start x="-350" y="560.625"/>
      <end x="-481.77275170075086" y="599.4147818877816"/>
    </arc>
    <arc id="nwtE_519bf21b-6a3f-4373-beea-78ae0c74c2a8" class="consumption" source="nwtN_2f45c8f1-5960-4428-a10d-020e9b151300" target="nwtN_a20677b7-9ccd-4bf8-8e47-5e4f94000b16.2">
      <start x="-405.98960702855635" y="522.0051964857219"/>
      <end x="-350" y="539.375"/>
    </arc>
    <arc id="nwtE_01b2c520-b51b-44a8-9aad-da92c336792d" class="catalysis" source="nwtN_595262dc-4d1e-4fa9-8d19-be0cd39d1da8" target="nwtN_a20677b7-9ccd-4bf8-8e47-5e4f94000b16">
      <start x="-300.625" y="550"/>
      <end x="-339.2857142857143" y="550"/>
    </arc>
    <arc id="nwtE_e5a766b8-c0ea-4857-a727-8b5c91c7c677" class="production" source="nwtN_75e79669-cb9d-4cd0-b44a-fe2ecfb556da.2" target="nwtN_47f34963-a6be-4b7f-9b7c-f0b68e4d7bd4">
      <start x="-509.99999999999994" y="480.625"/>
      <end x="-510.00000000000006" y="591.25"/>
    </arc>
    <arc id="nwtE_9943a7b6-0261-45ee-870e-106f337866ec" class="catalysis" source="nwtN_543e020f-cf58-457b-b8f8-802ebc8221aa" target="nwtN_8373ada3-d07c-45a3-9915-dbf7c94bb635">
      <start x="171.93317443738874" y="844.2750595859792"/>
      <end x="60.515314394189005" y="886.0567571021792"/>
    </arc>
    <arc id="nwtE_571ab87c-305b-46ab-82f9-7384c7a1b157" class="production" source="nwtN_a20677b7-9ccd-4bf8-8e47-5e4f94000b16.1" target="nwtN_4575839f-5991-473f-8287-70b11a28a3b2">
      <start x="-350" y="560.625"/>
      <end x="-350" y="591.25"/>
    </arc>
    <arc id="nwtE_d5bcbdb3-cd07-4ba4-af67-5b8d6e7d80e5" class="production" source="nwtN_a20677b7-9ccd-4bf8-8e47-5e4f94000b16.1" target="nwtN_03a36409-2fb9-4c22-8f81-23771a8f1a9f">
      <start x="-350" y="560.625"/>
      <end x="-285" y="598.75"/>
    </arc>
    <arc id="nwtE_a74ec86c-160f-4649-930a-71c97ba9be9d" class="production" source="nwtN_c96a5dd4-fcb9-4805-b570-c2a81c46730a.2" target="nwtN_75ffa356-a967-43d9-905d-2b8a4fd2a87d">
      <start x="-720.625" y="-310"/>
      <next x="-769.8268085060788" y="-309.49998428373175"/>
      <next x="-771.2128713240268" y="1348.231145982141"/>
      <end x="-615.1808515170563" y="1349.4788033336247"/>
    </arc>
    <arc id="nwtE_8b6ccf83-cd03-4b5a-8f0d-479a955c0c08" class="consumption" source="nwtN_581969bc-526f-4eca-a091-4c44436c454d" target="nwtN_61c1eceb-8c69-43e0-8c25-dc04503ff91f.2">
      <start x="70" y="485.625"/>
      <end x="70" y="539.375"/>
    </arc>
    <arc id="nwtE_1cd7a85c-c679-462a-b83a-7084bb6ba273" class="production" source="nwtN_61c1eceb-8c69-43e0-8c25-dc04503ff91f.1" target="nwtN_94e982c1-858a-4da0-9dfa-89009085aaab">
      <start x="70" y="560.625"/>
      <end x="14.504309793115688" y="577.7478451034422"/>
    </arc>
    <arc id="nwtE_4b601c84-0b48-4119-a0de-2aff0c33c987" class="consumption" source="nwtN_1b1778dc-037c-449a-b0b6-73af6d33e857" target="nwtN_61c1eceb-8c69-43e0-8c25-dc04503ff91f.2">
      <start x="18.9573571973049" y="537.2393392993263"/>
      <end x="70" y="539.375"/>
    </arc>
    <arc id="nwtE_08f97014-dcf4-4131-8465-495d8a8395fd" class="production" source="nwtN_61c1eceb-8c69-43e0-8c25-dc04503ff91f.1" target="nwtN_935a7f8f-9be2-4352-90ac-3f3cfee49788">
      <start x="70" y="560.625"/>
      <end x="119.43919060576218" y="632.3986510096037"/>
    </arc>
    <arc id="nwtE_6ca1ca4c-6fa8-48ac-8784-a93ad9caa2c5" class="catalysis" source="nwtN_74d68d95-b26f-4611-8c7f-9d58719a2c4c" target="nwtN_75e79669-cb9d-4cd0-b44a-fe2ecfb556da">
      <start x="-400.17144862091277" y="456.2714310776141"/>
      <end x="-499.309845920984" y="468.663730740123"/>
    </arc>
    <arc id="nwtE_d73e1c0c-b3b3-45fe-90b2-47b4d3241508" class="catalysis" source="nwtN_1eec372d-4207-4333-9f5a-e9dfc936cf7e" target="nwtN_1f21d0cd-f06e-4861-a85e-24aa13dc3ae3">
      <start x="-353.1014565665401" y="1070"/>
      <end x="-379.2857142857143" y="1070"/>
    </arc>
    <arc id="nwtE_50d04cd0-5ac9-4cf4-af26-0524e65bb70f" class="catalysis" source="nwtN_84467f22-e873-4e87-b9ef-f6449aa35e1b" target="nwtN_61c1eceb-8c69-43e0-8c25-dc04503ff91f">
      <start x="137.29166666666666" y="490.625"/>
      <end x="79.79899440549367" y="540.2010055945063"/>
    </arc>
    <arc id="nwtE_f0df74fd-92ab-401d-a30e-bf9a31067252" class="consumption" source="nwtN_ff8fd2b0-efba-472e-9518-bf3993117d73" target="nwtN_9c0232bc-9d7e-4be2-8372-16c4d535a28a.2">
      <start x="-454.8415234352292" y="833.7896191411927"/>
      <end x="-390" y="839.375"/>
    </arc>
    <arc id="nwtE_705f00f4-cc71-4ace-92a1-e7dd0d47f3f6" class="production" source="nwtN_61c1eceb-8c69-43e0-8c25-dc04503ff91f.1" target="nwtN_2f0fe6ff-de00-4d98-bfc1-26a20a48ce2f">
      <start x="70" y="560.625"/>
      <end x="70" y="591.25"/>
    </arc>
    <arc id="nwtE_74606997-169e-4d20-aaee-63af6ebfb1d1" class="production" source="nwtN_9c0232bc-9d7e-4be2-8372-16c4d535a28a.1" target="nwtN_68e0ff04-fc73-4fe6-8e52-591488bc4dd8">
      <start x="-390" y="860.625"/>
      <end x="-325" y="898.75"/>
    </arc>
    <arc id="nwtE_21ee6ad9-9d27-4a50-9380-2f8a3275afd2" class="production" source="nwtN_9c0232bc-9d7e-4be2-8372-16c4d535a28a.1" target="nwtN_a75387e3-3510-4216-9d1c-1584da3b8c57">
      <start x="-390" y="860.625"/>
      <end x="-390" y="891.25"/>
    </arc>
    <arc id="nwtE_ecc8e63e-ee74-4d17-98c6-21d2672de3e5" class="production" source="nwtN_5786a72c-b89e-43c3-a027-283320daa262.2" target="nwtN_cc9bd7ae-68e0-4f8a-b5f5-a39c57537261">
      <start x="-390" y="960.625"/>
      <end x="-325" y="998.75"/>
    </arc>
    <arc id="nwtE_56c9b970-c610-4bcc-b5dc-77d9d10f6543" class="consumption" source="nwtN_a75387e3-3510-4216-9d1c-1584da3b8c57" target="nwtN_5786a72c-b89e-43c3-a027-283320daa262.1">
      <start x="-390" y="925.625"/>
      <end x="-390" y="939.375"/>
    </arc>
    <arc id="nwtE_14b9c719-2155-4a73-86b9-c4471da9f0b3" class="consumption" source="nwtN_54933b61-70af-41c2-bc2d-42ebc99a5b68" target="nwtN_5786a72c-b89e-43c3-a027-283320daa262.1">
      <start x="-454.8415234352292" y="933.7896191411927"/>
      <end x="-390" y="939.375"/>
    </arc>
    <arc id="nwtE_02bc7166-8855-46fa-a547-31e7f11252a4" class="catalysis" source="nwtN_67167db1-7215-4ec0-a079-55b5e17c11d4" target="nwtN_5786a72c-b89e-43c3-a027-283320daa262">
      <start x="-340.625" y="950"/>
      <end x="-379.2857142857143" y="950"/>
    </arc>
    <arc id="nwtE_168b5b2e-9c4c-4ad0-ac34-32543e9042bb" class="production" source="nwtN_5786a72c-b89e-43c3-a027-283320daa262.2" target="nwtN_e2813efe-7a6f-4dc4-91ba-6d6c00692fde">
      <start x="-390" y="960.625"/>
      <end x="-390" y="991.25"/>
    </arc>
    <arc id="nwtE_c986a735-51a6-421b-829b-bc102740bb84" class="production" source="nwtN_1f21d0cd-f06e-4861-a85e-24aa13dc3ae3.1" target="nwtN_0decdc5f-5632-44eb-ae00-38953eb80ab5">
      <start x="-390" y="1080.625"/>
      <end x="-455" y="1118.75"/>
    </arc>
    <arc id="nwtE_0342554a-da09-4a53-94fb-6f1a485242ad" class="consumption" source="nwtN_e2813efe-7a6f-4dc4-91ba-6d6c00692fde" target="nwtN_1f21d0cd-f06e-4861-a85e-24aa13dc3ae3.2">
      <start x="-390" y="1025.625"/>
      <end x="-390" y="1059.375"/>
    </arc>
    <arc id="nwtE_82a1c756-ad63-422d-b153-6eac1ff13e28" class="catalysis" source="nwtN_f56ed4c3-cdbc-4708-a958-528bd421d055" target="nwtN_9c0232bc-9d7e-4be2-8372-16c4d535a28a">
      <start x="-352.26969279543744" y="850"/>
      <end x="-379.2857142857143" y="850"/>
    </arc>
    <arc id="nwtE_a49c6938-a51d-4cd0-af5a-9595ddbe90e6" class="production" source="nwtN_1f21d0cd-f06e-4861-a85e-24aa13dc3ae3.1" target="nwtN_b08279a1-782e-4a7e-97f0-b55f97c55971">
      <start x="-390" y="1080.625"/>
      <end x="-532.4438279205804" y="1123.4164354702175"/>
    </arc>
    <arc id="nwtE_1f70e5be-f907-46da-bf1c-1d7c53524f96" class="consumption" source="nwtN_1606e20f-59c9-405e-a5d1-b7b3a23feaff" target="nwtN_cf1b43b3-e818-4ff5-b131-d99114dfb86e.2">
      <start x="-398.6671905660192" y="1143.0007858490287"/>
      <end x="-430" y="1179.375"/>
    </arc>
    <arc id="nwtE_7f3c642d-00e9-400b-83ac-d0ea772382d5" class="consumption" source="nwtN_8799c672-15a0-4c21-b8e6-ac98778b720c" target="nwtN_1f21d0cd-f06e-4861-a85e-24aa13dc3ae3.2">
      <start x="-454.8415234352292" y="1053.7896191411928"/>
      <end x="-390" y="1059.375"/>
    </arc>
    <arc id="nwtE_a7dbc143-3314-457b-b83a-8a14ea015b4b" class="production" source="nwtN_1f21d0cd-f06e-4861-a85e-24aa13dc3ae3.1" target="nwtN_1606e20f-59c9-405e-a5d1-b7b3a23feaff">
      <start x="-390" y="1080.625"/>
      <end x="-390" y="1111.25"/>
    </arc>
    <arc id="nwtE_143c5c78-cb41-4b42-93ef-6b5b9475d6fc" class="catalysis" source="nwtN_ad15d58a-a5fa-46de-8707-82fe2f529f4d" target="nwtN_cf1b43b3-e818-4ff5-b131-d99114dfb86e">
      <start x="-499.375" y="1190"/>
      <end x="-440.7142857142857" y="1190"/>
    </arc>
    <arc id="nwtE_6caa67fc-7998-40db-b4a6-517f3aa10a50" class="production" source="nwtN_1f21d0cd-f06e-4861-a85e-24aa13dc3ae3.1" target="nwtN_6b150714-2bbe-46bc-9cee-e0023d8dc9e1">
      <start x="-390" y="1080.625"/>
      <end x="-325" y="1118.75"/>
    </arc>
    <arc id="nwtE_78f74fb6-9529-4af9-aec8-b0c88e16dca8" class="production" source="nwtN_cf1b43b3-e818-4ff5-b131-d99114dfb86e.1" target="nwtN_e6b3426e-7dc5-4424-8df1-64b50f106b52">
      <start x="-430" y="1200.625"/>
      <end x="-458.3419826112025" y="1232.5129739168037"/>
    </arc>
    <arc id="nwtE_cedfc3ff-79ec-4e1e-95c4-05978528f8a4" class="production" source="nwtN_2483b3f9-9636-47a9-b3dd-f01e018b20a5.1" target="nwtN_7aeb6b51-441f-4594-96a9-cda69fce5b0e">
      <start x="-390" y="1300.625"/>
      <end x="-288.4948860718527" y="1306.9175189880245"/>
    </arc>
    <arc id="nwtE_ce298aa7-3038-4701-8416-c2c87b0eb334" class="production" source="nwtN_2483b3f9-9636-47a9-b3dd-f01e018b20a5.1" target="nwtN_7d4a0591-f649-4052-b9d9-7a651ae7da48">
      <start x="-390" y="1300.625"/>
      <end x="-375.9292706128157" y="1332.2121881615528"/>
    </arc>
    <arc id="nwtE_0193c13b-4320-4f29-80eb-2995d741494e" class="consumption" source="nwtN_e6b3426e-7dc5-4424-8df1-64b50f106b52" target="nwtN_2483b3f9-9636-47a9-b3dd-f01e018b20a5.2">
      <start x="-447.41555883651625" y="1261.292220581742"/>
      <end x="-390" y="1279.375"/>
    </arc>
    <arc id="nwtE_d9e753d3-3eb5-406f-9c92-4bba2c6b5ab2" class="consumption" source="nwtN_1606e20f-59c9-405e-a5d1-b7b3a23feaff" target="nwtN_2483b3f9-9636-47a9-b3dd-f01e018b20a5.2">
      <start x="-390" y="1145.625"/>
      <end x="-390" y="1279.375"/>
    </arc>
    <arc id="nwtE_f9e7c8a5-a7db-448c-b6cc-220b39b0b7d8" class="consumption" source="nwtN_1606e20f-59c9-405e-a5d1-b7b3a23feaff" target="nwtN_2313f52b-32b1-477c-8197-6f14b919fe67.2">
      <start x="-376.23409135606687" y="1137.3919134334005"/>
      <next x="-311.30984841744726" y="1172.2544420135857"/>
      <end x="-310" y="1199.375"/>
    </arc>
    <arc id="nwtE_43ae4708-b068-4753-a309-e14b09795b31" class="consumption" source="nwtN_7aeb6b51-441f-4594-96a9-cda69fce5b0e" target="nwtN_2313f52b-32b1-477c-8197-6f14b919fe67.2">
      <start x="-271.8874308264015" y="1294.489415553386"/>
      <next x="-286.35693528436724" y="1175.5814970979966"/>
      <next x="-310.47808464634466" y="1172.2544420135853"/>
      <end x="-310" y="1199.375"/>
    </arc>
    <arc id="nwtE_f2d64385-3a81-4f7e-9532-426fb4615f40" class="production" source="nwtN_2313f52b-32b1-477c-8197-6f14b919fe67.1" target="nwtN_7d4a0591-f649-4052-b9d9-7a651ae7da48">
      <start x="-310" y="1220.625"/>
      <end x="-362.6140131516406" y="1332.7660306871614"/>
    </arc>
    <arc id="nwtE_5628a34d-f234-42a0-b472-737940bfaa70" class="production" source="nwtN_2313f52b-32b1-477c-8197-6f14b919fe67.1" target="nwtN_bddc8ad2-aa52-4c9c-a252-2d3165eeedbc">
      <start x="-310" y="1220.625"/>
      <end x="-310" y="1331.25"/>
    </arc>
    <arc id="nwtE_fe44a51c-fb48-4b80-95d3-1418476d4829" class="catalysis" source="nwtN_543e020f-cf58-457b-b8f8-802ebc8221aa" target="nwtN_3c6bc025-ea7e-4bba-90d6-b9b2b9341368">
      <start x="180.4982101889763" y="807.8736576417322"/>
      <end x="140.08928571428572" y="777.5669642857143"/>
    </arc>
    <arc id="nwtE_76dc891a-9a96-4c85-bd10-b747ecde5b2a" class="consumption" source="nwtN_c7bab525-efdc-48d6-a123-6bc07ab7a091" target="nwtN_3c6bc025-ea7e-4bba-90d6-b9b2b9341368.1">
      <start x="11.294123973449459" y="736.0840354209855"/>
      <end x="130" y="759.375"/>
    </arc>
    <arc id="nwtE_f9e4a817-087e-49aa-a397-57f42312f831" class="production" source="nwtN_3c6bc025-ea7e-4bba-90d6-b9b2b9341368.1" target="nwtN_484a8c56-6cdb-4f23-9ea1-414eb172c07b">
      <start x="130" y="759.375"/>
      <end x="130" y="811.25"/>
    </arc>
    <arc id="nwtE_94c3536a-07dd-4e46-a23b-ec2c8e4360bc" class="consumption" source="nwtN_935dcfbd-bf50-408d-ac7c-822daafe0947" target="nwtN_8373ada3-d07c-45a3-9915-dbf7c94bb635.2">
      <start x="50" y="845.625"/>
      <end x="50" y="879.375"/>
    </arc>
    <arc id="nwtE_1536b1d7-970f-4a63-b07e-34735c98e8af" class="consumption" source="nwtN_bfbe8ab5-5d86-4044-abd4-f2b0a26d9dfe" target="nwtN_8373ada3-d07c-45a3-9915-dbf7c94bb635.2">
      <start x="-33.809894077747416" y="887.7937686855311"/>
      <end x="50" y="879.375"/>
    </arc>
    <arc id="nwtE_5647ef53-5066-47c7-95c4-40f02987c4f6" class="consumption" source="nwtN_bf66cbbd-95d4-4512-8983-5cf41b6d2f03" target="nwtN_8373ada3-d07c-45a3-9915-dbf7c94bb635.2">
      <start x="-13.60566246782814" y="842.2957531491289"/>
      <end x="50" y="879.375"/>
    </arc>
    <arc id="nwtE_fb1b6d9e-636d-4309-b2af-9276fb5b9f83" class="production" source="nwtN_8373ada3-d07c-45a3-9915-dbf7c94bb635.1" target="nwtN_9d9720fc-0f6c-41af-8965-ca8eeea74356">
      <start x="50" y="900.625"/>
      <end x="50" y="931.25"/>
    </arc>
    <arc id="nwtE_87f8d897-3460-46f2-9db1-47cb590d5b2e" class="production" source="nwtN_8373ada3-d07c-45a3-9915-dbf7c94bb635.1" target="nwtN_e9676695-15f4-4971-b549-9fe760f30242">
      <start x="50" y="900.625"/>
      <end x="115" y="938.75"/>
    </arc>
    <arc id="nwtE_7c637596-e564-4035-909e-2cd764602c21" class="production" source="nwtN_8373ada3-d07c-45a3-9915-dbf7c94bb635.1" target="nwtN_16aae176-9d2e-4bc0-b638-bf6274307005">
      <start x="50" y="900.625"/>
      <end x="-10.703194043822286" y="935.5273955328668"/>
    </arc>
    <arc id="nwtE_b318b86f-352c-49bf-850f-3f6e610d5868" class="consumption" source="nwtN_7ac0db0a-d8f2-49c8-acf3-6ba55f491eb4" target="nwtN_4e2869a5-78d8-4c81-8bd3-a3a98374da21.2">
      <start x="-16.024575140626325" y="996.9877124296868"/>
      <end x="50" y="1019.375"/>
    </arc>
    <arc id="nwtE_dd33a37f-dd7d-44a6-b92a-b76d0411877d" class="consumption" source="nwtN_3cbdc363-8318-4a13-8095-05b38c1889ad" target="nwtN_4e2869a5-78d8-4c81-8bd3-a3a98374da21.2">
      <start x="78.95145654396019" y="1001.0485434560399"/>
      <end x="50" y="1019.375"/>
    </arc>
    <arc id="nwtE_80caf25f-2beb-4893-82c3-e89d8164ab9c" class="consumption" source="nwtN_d668fe55-d86e-463c-b556-7b3030950d8f" target="nwtN_4e2869a5-78d8-4c81-8bd3-a3a98374da21.2">
      <start x="-3.9383223482241547" y="1034.4993085620551"/>
      <end x="50" y="1019.375"/>
    </arc>
    <arc id="nwtE_5bb330e9-0327-4e27-87aa-1057584b7af0" class="consumption" source="nwtN_9d9720fc-0f6c-41af-8965-ca8eeea74356" target="nwtN_4e2869a5-78d8-4c81-8bd3-a3a98374da21.2">
      <start x="50" y="965.625"/>
      <end x="50" y="1019.375"/>
    </arc>
    <arc id="nwtE_1da1614f-46e4-4510-aacc-320d9b1d5b7f" class="catalysis" source="nwtN_ccf7374f-c5a2-4375-8698-f6c9d8195914" target="nwtN_4e2869a5-78d8-4c81-8bd3-a3a98374da21">
      <start x="173.69483740966137" y="1030"/>
      <end x="60.71428571428572" y="1030"/>
    </arc>
    <arc id="nwtE_6f42006d-a06d-4b4c-acde-83cdd2d007cb" class="production" source="nwtN_4e2869a5-78d8-4c81-8bd3-a3a98374da21.1" target="nwtN_e659a693-4623-45fb-87a5-796616d1f5af">
      <start x="50" y="1040.625"/>
      <end x="50" y="1071.25"/>
    </arc>
    <arc id="nwtE_dcc5504b-734c-4560-b26f-c2c91556d6e3" class="production" source="nwtN_4e2869a5-78d8-4c81-8bd3-a3a98374da21.1" target="nwtN_57d7a169-7acd-41a0-88d0-0c8e546e5cf0">
      <start x="50" y="1040.625"/>
      <end x="115" y="1078.75"/>
    </arc>
    <arc id="nwtE_05a021c4-8ac1-4b03-8095-5b144cd8f140" class="production" source="nwtN_4e2869a5-78d8-4c81-8bd3-a3a98374da21.1" target="nwtN_b56bf0bb-1a84-4b25-a5e2-52b135a75a9d">
      <start x="50" y="1040.625"/>
      <end x="-10.610246685890978" y="1075.4576850144183"/>
    </arc>
    <arc id="nwtE_f2f046e5-5507-465f-b03b-980f27475a18" class="consumption" source="nwtN_e659a693-4623-45fb-87a5-796616d1f5af" target="nwtN_24c453e9-82ce-4a96-8eb7-1da2c039c8bc.1">
      <start x="53.868616517712624" y="1105.4744660708504"/>
      <end x="70" y="1159.375"/>
    </arc>
    <arc id="nwtE_6744f58c-704c-4353-a98d-66e7aa9c1500" class="production" source="nwtN_24c453e9-82ce-4a96-8eb7-1da2c039c8bc.2" target="nwtN_6dd0b0c0-b50c-4065-8b17-34b20cd2405a">
      <start x="70" y="1180.625"/>
      <end x="185.416832036016" y="1219.4643565868641"/>
    </arc>
    <arc id="nwtE_1d5a261b-8a54-4fd7-9dea-da60286c4e93" class="catalysis" source="nwtN_a4344ce1-f5a4-4b08-9256-7a17faf57441" target="nwtN_24c453e9-82ce-4a96-8eb7-1da2c039c8bc">
      <start x="179.375" y="1154.375"/>
      <end x="80.68287788197685" y="1168.473874588289"/>
    </arc>
    <arc id="nwtE_05dc1dcb-d23a-4bc7-84c7-f70b74ef12ec" class="catalysis" source="nwtN_831dc128-1767-4f9e-98f1-c7af74b84df3" target="nwtN_57683160-04ac-4c7c-919c-0e27a2eeec0a">
      <start x="350" y="1165.625"/>
      <end x="350" y="1219.2857142857142"/>
    </arc>
    <arc id="nwtE_97380b34-2ecf-41a3-9c77-3c83c6556365" class="consumption" source="nwtN_6dd0b0c0-b50c-4065-8b17-34b20cd2405a" target="nwtN_57683160-04ac-4c7c-919c-0e27a2eeec0a.1">
      <start x="237.02513549194884" y="1230"/>
      <end x="339.375" y="1230"/>
    </arc>
    <arc id="nwtE_c089cc55-69c7-4d2e-a3f1-ea5bd676858c" class="consumption" source="nwtN_522bc7c2-1354-4581-8c05-48c86efaee86" target="nwtN_57683160-04ac-4c7c-919c-0e27a2eeec0a.1">
      <start x="225.02381168188785" y="1265.7074823766034"/>
      <end x="339.375" y="1230"/>
    </arc>
    <arc id="nwtE_24ca4b38-49cd-4621-a059-6ba678e5ff27" class="consumption" source="nwtN_96f7445c-7a8d-409a-b77d-c0e9f544abf8" target="nwtN_57683160-04ac-4c7c-919c-0e27a2eeec0a.1">
      <start x="230.2248316598857" y="1298.442953337208"/>
      <end x="339.375" y="1230"/>
    </arc>
    <arc id="nwtE_64fce327-ed64-453e-862c-f8754f9cc69f" class="consumption" source="nwtN_c6bc48cc-2d36-4e53-8dbe-ddda1c426c5c" target="nwtN_57683160-04ac-4c7c-919c-0e27a2eeec0a.1">
      <start x="221.86338441195775" y="1339.8313847897505"/>
      <end x="339.375" y="1230"/>
    </arc>
    <arc id="nwtE_15dd7ef7-fd18-4972-b110-e4b59574b3e0" class="production" source="nwtN_57683160-04ac-4c7c-919c-0e27a2eeec0a.2" target="nwtN_84317eec-2e92-4051-943c-3a45252e8774">
      <start x="360.625" y="1230"/>
      <end x="400.59225691725607" y="1230"/>
    </arc>
    <arc id="nwtE_d173ee5a-8e27-4915-92b2-67e0fb33f154" class="production" source="nwtN_57683160-04ac-4c7c-919c-0e27a2eeec0a.2" target="nwtN_8dc8d02c-3a3e-401b-8212-f4994a2d09a0">
      <start x="360.625" y="1230"/>
      <end x="421.86418977331516" y="1258.7456759093259"/>
    </arc>
    <arc id="nwtE_3d4bd624-cc26-4409-8504-bf8887dd4d5e" class="production" source="nwtN_57683160-04ac-4c7c-919c-0e27a2eeec0a.2" target="nwtN_38679613-c831-4177-bca0-0459cec92299">
      <start x="360.625" y="1230"/>
      <end x="435.3587098229432" y="1298.2869678583545"/>
    </arc>
    <arc id="nwtE_86aa32c9-7625-4d2f-8d67-d30a9cf6376a" class="production" source="nwtN_57683160-04ac-4c7c-919c-0e27a2eeec0a.2" target="nwtN_e66e6246-152b-4d0b-8754-a184f3667e19">
      <start x="360.625" y="1230"/>
      <end x="436.26736645686094" y="1333.5208397482331"/>
    </arc>
    <arc id="nwtE_8c4a92ee-9104-4375-a6f1-a36abff58a80" class="consumption" source="nwtN_84317eec-2e92-4051-943c-3a45252e8774" target="nwtN_e8d7866e-f414-42b0-8550-2cc49086ed05.2">
      <start x="450" y="1214.375"/>
      <end x="450" y="1140.625"/>
    </arc>
    <arc id="nwtE_599184ea-d36f-440e-95ac-73df133be974" class="production" source="nwtN_e8d7866e-f414-42b0-8550-2cc49086ed05.1" target="nwtN_03cf386c-7123-4f7d-ba41-6a9f8a2ba0c6">
      <start x="450" y="1119.375"/>
      <end x="450" y="1068.75"/>
    </arc>
    <arc id="nwtE_c8dd93ec-b529-4a54-8b8a-5eac7ebb5c94" class="production" source="nwtN_e8d7866e-f414-42b0-8550-2cc49086ed05.1" target="nwtN_9167f45b-d01a-492a-b699-15d9ae38d4f2">
      <start x="450" y="1119.375"/>
      <end x="541.7360714922316" y="1099.4213095025893"/>
    </arc>
    <arc id="nwtE_1a824193-c794-4c5a-bc89-b0719c4f2321" class="consumption" source="nwtN_dd6f223b-7801-40ec-9da4-cf5b9593771a" target="nwtN_e8d7866e-f414-42b0-8550-2cc49086ed05.2">
      <start x="555.1768234679607" y="1165.058941155987"/>
      <end x="450" y="1140.625"/>
    </arc>
    <arc id="nwtE_d28c2d5e-03e8-46a2-a165-e9d5a35a0671" class="consumption" source="nwtN_4297bd17-9f84-4314-8d02-30dbc363dd30" target="nwtN_e8d7866e-f414-42b0-8550-2cc49086ed05.2">
      <start x="553.6200102230246" y="1216.3500085191872"/>
      <end x="450" y="1140.625"/>
    </arc>
    <arc id="nwtE_b12739bf-02f3-44a3-92d2-f065dbaebc1b" class="catalysis" source="nwtN_7e296530-1b66-4929-8356-3ab906ed25f2" target="nwtN_e8d7866e-f414-42b0-8550-2cc49086ed05">
      <start x="639.375" y="1130"/>
      <end x="460.7142857142858" y="1130"/>
    </arc>
    <arc id="nwtE_ac19ed8f-2028-413b-8cd9-6e3b9c17fd3b" class="consumption" source="nwtN_03cf386c-7123-4f7d-ba41-6a9f8a2ba0c6" target="nwtN_b6a40f6f-61f7-4d2e-80a6-2f3a746bd5fd.2">
      <start x="450" y="1034.375"/>
      <end x="450" y="980.625"/>
    </arc>
    <arc id="nwtE_a31a8da3-5489-405b-ba64-3e3cbce07ddd" class="consumption" source="nwtN_23bb61fa-d6e6-4671-be8b-54a5df97c939" target="nwtN_b6a40f6f-61f7-4d2e-80a6-2f3a746bd5fd.2">
      <start x="365.625" y="970"/>
      <end x="450" y="980.625"/>
    </arc>
    <arc id="nwtE_a02ce0d5-7a0f-46dd-a7bc-18da0f9c00b2" class="consumption" source="nwtN_4f012db7-f34f-4725-9027-0684ca914871" target="nwtN_b6a40f6f-61f7-4d2e-80a6-2f3a746bd5fd.2">
      <start x="373.20676030852763" y="1000.717295876589"/>
      <end x="450" y="980.625"/>
    </arc>
    <arc id="nwtE_1714019b-3b2d-4384-86fc-4e51de6f5bb7" class="consumption" source="nwtN_a9981d1b-e3a1-4980-a458-e93fdf151c51" target="nwtN_b6a40f6f-61f7-4d2e-80a6-2f3a746bd5fd.2">
      <start x="362.20107514754733" y="1040.239139881962"/>
      <end x="450" y="980.625"/>
    </arc>
    <arc id="nwtE_73d3908d-dc85-49d5-8836-d7576e48bb04" class="production" source="nwtN_b6a40f6f-61f7-4d2e-80a6-2f3a746bd5fd.1" target="nwtN_98e1e065-92c5-4d09-a8f7-338d18f862f5">
      <start x="450" y="959.375"/>
      <end x="450" y="908.75"/>
    </arc>
    <arc id="nwtE_eaa30f1c-d6eb-4ae6-9630-cda7ec486324" class="production" source="nwtN_b6a40f6f-61f7-4d2e-80a6-2f3a746bd5fd.1" target="nwtN_5b703089-9b38-452c-90d0-9f41ef91537b">
      <start x="450" y="959.375"/>
      <end x="554.3990569811654" y="900.400628679223"/>
    </arc>
    <arc id="nwtE_7a1353d6-5c90-47d2-aea7-530b7653620c" class="production" source="nwtN_b6a40f6f-61f7-4d2e-80a6-2f3a746bd5fd.1" target="nwtN_a2b294a6-8c14-4172-9e16-bb3609b760ba">
      <start x="450" y="959.375"/>
      <end x="368.91198808734987" y="905.1295904698799"/>
    </arc>
    <arc id="nwtE_1875536d-f8f0-4dcb-bbb6-d9acb891e1e7" class="consumption" source="nwtN_98e1e065-92c5-4d09-a8f7-338d18f862f5" target="nwtN_5bf83645-4cd4-48b1-bef3-c25992eddf75.2">
      <start x="450" y="874.375"/>
      <end x="450" y="820.625"/>
    </arc>
    <arc id="nwtE_d9b57fee-c1ff-4786-8004-9d7a03c8a80f" class="production" source="nwtN_5bf83645-4cd4-48b1-bef3-c25992eddf75.1" target="nwtN_345cb7c4-7b60-4bf9-985b-9b0903d3f82f">
      <start x="450" y="799.375"/>
      <end x="450" y="768.75"/>
    </arc>
    <arc id="nwtE_046d431a-6f8d-4e7f-b8ef-d758734ead71" class="catalysis" source="nwtN_5a211c27-0060-4805-9a8f-d9b23bd17678" target="nwtN_b6a40f6f-61f7-4d2e-80a6-2f3a746bd5fd">
      <start x="539.375" y="970"/>
      <end x="460.7142857142857" y="970"/>
    </arc>
    <arc id="nwtE_1d928a59-35d9-47de-ba2f-62864e4db6d5" class="catalysis" source="nwtN_26f4af5e-95c5-4ac7-8220-39dc1160e482" target="nwtN_5bf83645-4cd4-48b1-bef3-c25992eddf75">
      <start x="539.375" y="810"/>
      <end x="460.7142857142857" y="810"/>
    </arc>
    <arc id="nwtE_868312f9-1369-4a56-81f3-e7472e58884a" class="consumption" source="nwtN_35aec35e-4886-4121-b33c-8fdbd35b2b49" target="nwtN_5bf83645-4cd4-48b1-bef3-c25992eddf75.2">
      <start x="548.6084737063117" y="842.8694912354372"/>
      <end x="450" y="820.625"/>
    </arc>
    <arc id="nwtE_9f140827-e320-44da-9ff3-ff7de444af03" class="consumption" source="nwtN_463af191-c39f-4278-88bb-0c6a048cc8f3" target="nwtN_60191a71-e184-4d49-9363-bbecdad4313b.2">
      <start x="450" y="414.375"/>
      <end x="450" y="340.625"/>
    </arc>
    <arc id="nwtE_c8d1e1b3-2fc8-4bdd-8955-cc5f42aa47a8" class="production" source="nwtN_5bf83645-4cd4-48b1-bef3-c25992eddf75.1" target="nwtN_a3d44a62-52ca-497c-b874-e6f2957f828a">
      <start x="450" y="799.375"/>
      <end x="548.7658186763184" y="760.6170906618407"/>
    </arc>
    <arc id="nwtE_8ca25f64-7647-48d5-aec0-d28cf9cd5d55" class="production" source="nwtN_60191a71-e184-4d49-9363-bbecdad4313b.1" target="nwtN_3934b080-6707-41c4-a373-6c0e24e89ea0">
      <start x="450" y="319.375"/>
      <end x="450" y="288.75"/>
    </arc>
    <arc id="nwtE_4f9db5ef-6788-4ce1-8869-d1d9aeb44460" class="production" source="nwtN_5bf83645-4cd4-48b1-bef3-c25992eddf75.1" target="nwtN_51f594c2-a056-42e4-a70a-eaed3ef3007d">
      <start x="450" y="799.375"/>
      <end x="368.38588766920475" y="793.6771775338409"/>
    </arc>
    <arc id="nwtE_dea986bf-3ed7-4c6c-9daf-b8954d3aad18" class="consumption" source="nwtN_6355c279-fe3f-4658-b8cd-eaa007b32dd1" target="nwtN_2bfa5934-1282-4881-b52f-a2c5c87c076c.2">
      <start x="543.6527078569411" y="681.2175692856471"/>
      <end x="450" y="660.625"/>
    </arc>
    <arc id="nwtE_66fc5166-e0b8-46b2-b275-28aeecb14739" class="consumption" source="nwtN_e005494b-05fe-4f6e-abdc-d0a4411dd85e" target="nwtN_2bfa5934-1282-4881-b52f-a2c5c87c076c.2">
      <start x="285.2529228153743" y="686.6104615965835"/>
      <end x="450" y="660.625"/>
    </arc>
    <arc id="nwtE_edce4d6b-38f2-4850-b996-fde96cf0e7f5" class="consumption" source="nwtN_345cb7c4-7b60-4bf9-985b-9b0903d3f82f" target="nwtN_2bfa5934-1282-4881-b52f-a2c5c87c076c.2">
      <start x="450" y="734.375"/>
      <end x="450" y="660.625"/>
    </arc>
    <arc id="nwtE_14165742-5132-4b9e-85f7-1f7a729950f0" class="production" source="nwtN_2bfa5934-1282-4881-b52f-a2c5c87c076c.1" target="nwtN_6f3d482e-f474-4512-86d3-51566769d9f8">
      <start x="450" y="639.375"/>
      <end x="450" y="588.75"/>
    </arc>
    <arc id="nwtE_c7c57a9e-92e2-4f3f-b1b0-bd424d4cff49" class="catalysis" source="nwtN_d7458f54-cbf9-4002-b528-23f4dd7a2a4c" target="nwtN_2bfa5934-1282-4881-b52f-a2c5c87c076c">
      <start x="539.375" y="650"/>
      <end x="460.7142857142857" y="650"/>
    </arc>
    <arc id="nwtE_9af8b265-3b71-4143-8690-e6126183abe1" class="production" source="nwtN_2bfa5934-1282-4881-b52f-a2c5c87c076c.1" target="nwtN_06d95687-5c59-483b-8f6b-acf246d28d01">
      <start x="450" y="639.375"/>
      <end x="547.7478813980345" y="584.8347457346438"/>
    </arc>
    <arc id="nwtE_98712580-c9c8-4564-bd2c-7663867bdcf1" class="consumption" source="nwtN_6f3d482e-f474-4512-86d3-51566769d9f8" target="nwtN_0d86b910-e607-4dc1-8903-b097a9e8a9ae.2">
      <start x="450" y="554.375"/>
      <end x="450" y="500.625"/>
    </arc>
    <arc id="nwtE_a5438884-0cfd-4124-b7fa-419b6e8f1347" class="production" source="nwtN_0d86b910-e607-4dc1-8903-b097a9e8a9ae.1" target="nwtN_463af191-c39f-4278-88bb-0c6a048cc8f3">
      <start x="450" y="479.375"/>
      <end x="450" y="448.75"/>
    </arc>
    <arc id="nwtE_f7337757-cd98-4abc-8b8b-ec4e1b3c7460" class="consumption" source="nwtN_75cce826-8c0c-49be-afb8-55b2370313e1" target="nwtN_0d86b910-e607-4dc1-8903-b097a9e8a9ae.2">
      <start x="362.20107514754733" y="560.2391398819622"/>
      <end x="450" y="500.625"/>
    </arc>
    <arc id="nwtE_ad642d54-db5f-47b7-a959-49dd3f948562" class="consumption" source="nwtN_4dbb78e9-0514-4a3b-9b90-32f19d766771" target="nwtN_0d86b910-e607-4dc1-8903-b097a9e8a9ae.2">
      <start x="292.02071856492296" y="560.2130139711453"/>
      <end x="450" y="500.625"/>
    </arc>
    <arc id="nwtE_29474c34-7adb-4094-8e7a-7d3fd31294c5" class="consumption" source="nwtN_8dda1811-2228-47b5-9cfc-c54b1100922d" target="nwtN_0d86b910-e607-4dc1-8903-b097a9e8a9ae.2">
      <start x="285.5294333542753" y="508.2745074050805"/>
      <end x="450" y="500.625"/>
    </arc>
    <arc id="nwtE_bed836ae-0bdf-4144-a6fb-9dc414051fe2" class="production" source="nwtN_0d86b910-e607-4dc1-8903-b097a9e8a9ae.1" target="nwtN_686b5aba-4898-47cf-8307-a2782e0eb50e">
      <start x="450" y="479.375"/>
      <end x="553.2294901687516" y="438.3852549156242"/>
    </arc>
    <arc id="nwtE_88c009a6-43e8-45ca-b83e-89e0cbe21199" class="production" source="nwtN_0d86b910-e607-4dc1-8903-b097a9e8a9ae.1" target="nwtN_90c927e1-79e7-47d6-bc23-7554bb4f3f66">
      <start x="450" y="479.375"/>
      <end x="372.1884581154636" y="443.3130748692781"/>
    </arc>
    <arc id="nwtE_b76fa2d8-cebf-402d-8cda-3a1948fbf8ad" class="catalysis" source="nwtN_980cf09c-c078-4eca-99f0-8cbb3d2aa0a9" target="nwtN_0d86b910-e607-4dc1-8903-b097a9e8a9ae">
      <start x="539.375" y="490"/>
      <end x="460.7142857142857" y="490"/>
    </arc>
    <arc id="nwtE_77dd1ed8-01dd-4f9e-b3cb-a251d4b2817c" class="production" source="nwtN_5bf83645-4cd4-48b1-bef3-c25992eddf75.1" target="nwtN_e005494b-05fe-4f6e-abdc-d0a4411dd85e">
      <start x="450" y="799.375"/>
      <end x="285.6009430188346" y="700.400628679223"/>
    </arc>
    <arc id="nwtE_6ed8fb53-8ed8-41bf-8508-8f88fd185378" class="consumption" source="nwtN_890c4117-144f-41a7-bdf6-49d9d00a3665" target="nwtN_60191a71-e184-4d49-9363-bbecdad4313b.2">
      <start x="372.56704620962887" y="360.9731815161485"/>
      <end x="450" y="340.625"/>
    </arc>
    <arc id="nwtE_d2d51eef-cbcf-4c67-83e8-466d45b6d42f" class="production" source="nwtN_60191a71-e184-4d49-9363-bbecdad4313b.1" target="nwtN_ff774025-8a17-4c74-a6c4-16c0d11cd1e4">
      <start x="450" y="319.375"/>
      <end x="547.8550961725045" y="281.0724519137477"/>
    </arc>
    <arc id="nwtE_1b007438-95d4-47be-a2c3-38975b4e94cc" class="production" source="nwtN_60191a71-e184-4d49-9363-bbecdad4313b.1" target="nwtN_40645e2f-38c7-4113-a6bd-004723c38a0e">
      <start x="450" y="319.375"/>
      <end x="368.38588766920475" y="313.67717753384096"/>
    </arc>
    <arc id="nwtE_777134b8-2c11-4b3c-ab2d-3fd60e79ed1f" class="production" source="nwtN_60191a71-e184-4d49-9363-bbecdad4313b.1" target="nwtN_8afb2c30-73e0-463e-bba8-f337abefa090">
      <start x="450" y="319.375"/>
      <end x="366.0779923571102" y="279.64679541426614"/>
    </arc>
    <arc id="nwtE_f165efcb-9447-42d2-96a7-832aa01dd12a" class="catalysis" source="nwtN_83b79315-f50b-47d1-898b-c22a4defe8e8" target="nwtN_60191a71-e184-4d49-9363-bbecdad4313b">
      <start x="539.375" y="330"/>
      <end x="460.7142857142857" y="330"/>
    </arc>
    <arc id="nwtE_a3ec9402-9901-4b00-867f-bca869eb3f84" class="consumption" source="nwtN_3934b080-6707-41c4-a373-6c0e24e89ea0" target="nwtN_c17c5b7c-bf61-444c-a6b8-a087619b0234.2">
      <start x="450" y="254.375"/>
      <end x="450" y="200.625"/>
    </arc>
    <arc id="nwtE_74d90f90-f7f7-4bfe-9b27-79b2e23cea49" class="production" source="nwtN_c17c5b7c-bf61-444c-a6b8-a087619b0234.1" target="nwtN_8b23107c-ef14-4779-b42a-ef7c4b520b8e">
      <start x="450" y="179.375"/>
      <end x="450" y="148.75"/>
    </arc>
    <arc id="nwtE_8059b682-301d-4ffc-ba75-bb79ed86bf63" class="production" source="nwtN_c17c5b7c-bf61-444c-a6b8-a087619b0234.1" target="nwtN_ed112130-c89e-4657-b5d5-af5f509a0ea1">
      <start x="450" y="179.375"/>
      <end x="372.5261933468549" y="143.51571600811292"/>
    </arc>
    <arc id="nwtE_14e2c614-9a27-47ff-bc62-6008b46c1aac" class="consumption" source="nwtN_45f2b79f-2a1d-4f4e-ac81-8b244e4e3cfa" target="nwtN_c17c5b7c-bf61-444c-a6b8-a087619b0234.2">
      <start x="374.11484573261856" y="220.35406170695256"/>
      <end x="450" y="200.625"/>
    </arc>
    <arc id="nwtE_0eff6642-b952-46df-b9d2-ea3667d0e3f1" class="consumption" source="nwtN_8afb2c30-73e0-463e-bba8-f337abefa090" target="nwtN_c17c5b7c-bf61-444c-a6b8-a087619b0234.2">
      <start x="362.20107514754733" y="260.2391398819621"/>
      <end x="450" y="200.625"/>
    </arc>
    <arc id="nwtE_6eac2a2b-4253-4ed5-8403-f73504aa5733" class="catalysis" source="nwtN_81107465-8138-4876-8bb5-795fbb298c6a" target="nwtN_c17c5b7c-bf61-444c-a6b8-a087619b0234">
      <start x="539.375" y="190"/>
      <end x="460.7142857142857" y="190"/>
    </arc>
    <arc id="nwtE_e650f5a8-bc73-4358-b970-70da5922496f" class="consumption" source="nwtN_8b23107c-ef14-4779-b42a-ef7c4b520b8e" target="nwtN_dc029927-3644-4913-9d57-c1bd858586d4.2">
      <start x="450" y="114.375"/>
      <end x="450" y="100.625"/>
    </arc>
    <arc id="nwtE_106ad17e-3b33-4efb-81bb-6c20b908a26d" class="production" source="nwtN_dc029927-3644-4913-9d57-c1bd858586d4.1" target="nwtN_60423988-548e-4ef7-9c21-134279138785">
      <start x="450" y="79.375"/>
      <end x="450" y="48.75"/>
    </arc>
    <arc id="nwtE_b7426b93-a3be-4a55-956b-bc8f7d0e2cbe" class="catalysis" source="nwtN_8909aa1d-4164-4f39-b10c-26fd74c5a580" target="nwtN_dc029927-3644-4913-9d57-c1bd858586d4">
      <start x="539.375" y="90"/>
      <end x="460.7142857142857" y="90"/>
    </arc>
    <arc id="nwtE_45225146-1991-4748-92cc-b3a84a20e9c0" class="consumption" source="nwtN_60423988-548e-4ef7-9c21-134279138785" target="nwtN_01ec3a49-5b4b-46ca-acce-9936d118f91d.2">
      <start x="450" y="14.375"/>
      <end x="450" y="-39.375"/>
    </arc>
    <arc id="nwtE_a258aa51-a8d7-4d37-9f0f-2630e7b368ca" class="consumption" source="nwtN_f6379e1b-6faf-4993-8e4e-d8a77841fc0e" target="nwtN_01ec3a49-5b4b-46ca-acce-9936d118f91d.2">
      <start x="362.20107514754733" y="20.239139881962117"/>
      <end x="450" y="-39.375"/>
    </arc>
    <arc id="nwtE_8c026aed-a3e9-4061-84cb-deaf3ec42255" class="consumption" source="nwtN_5257a46d-b4d8-48f0-a231-9ebae3200640" target="nwtN_01ec3a49-5b4b-46ca-acce-9936d118f91d.2">
      <start x="556.9992141509712" y="21.3328094339808"/>
      <end x="450" y="-39.375"/>
    </arc>
    <arc id="nwtE_42d3a3fb-4455-4ac6-a067-37416e18c040" class="consumption" source="nwtN_7d48bd39-9bbc-4230-8aa3-4555e6585d30" target="nwtN_01ec3a49-5b4b-46ca-acce-9936d118f91d.2">
      <start x="543.8412702674066" y="-18.719576577531146"/>
      <end x="450" y="-39.375"/>
    </arc>
    <arc id="nwtE_5647df29-fd92-4de4-a8cf-7f8487477c7a" class="production" source="nwtN_01ec3a49-5b4b-46ca-acce-9936d118f91d.1" target="nwtN_8c518d2e-457d-4842-83e8-63045c6114f8">
      <start x="450" y="-60.625"/>
      <end x="450" y="-91.25"/>
    </arc>
    <arc id="nwtE_b77edbad-8f71-41ac-abdf-a83362146fbf" class="production" source="nwtN_01ec3a49-5b4b-46ca-acce-9936d118f91d.1" target="nwtN_a259f7f5-98ee-4ffd-8584-b5838e4c99e7">
      <start x="450" y="-60.625"/>
      <end x="543.9074404815277" y="-81.30248016050925"/>
    </arc>
    <arc id="nwtE_206bf045-b4c9-4cc2-8d0d-a09f1724546e" class="production" source="nwtN_01ec3a49-5b4b-46ca-acce-9936d118f91d.1" target="nwtN_047f7a86-8fe6-408d-ab4d-5bf86658f07a">
      <start x="450" y="-60.625"/>
      <end x="367.4089379540986" y="-83.03642481836056"/>
    </arc>
    <arc id="nwtE_f45b1c95-2d11-4cbd-95e7-4a58982557c2" class="catalysis" source="nwtN_5aa7af99-a926-402a-8273-8251af64384a" target="nwtN_01ec3a49-5b4b-46ca-acce-9936d118f91d">
      <start x="539.375" y="-50"/>
      <end x="460.7142857142857" y="-50"/>
    </arc>
    <arc id="nwtE_ec522755-358a-4320-9df1-afd3186252d5" class="consumption" source="nwtN_8c518d2e-457d-4842-83e8-63045c6114f8" target="nwtN_4c14a1c0-4916-493e-a940-29b93588d3d4.2">
      <start x="450" y="-125.625"/>
      <end x="450" y="-179.375"/>
    </arc>
    <arc id="nwtE_74201164-b017-489d-8dfe-e45ebc73f6eb" class="production" source="nwtN_4c14a1c0-4916-493e-a940-29b93588d3d4.1" target="nwtN_f797b834-f62e-4068-b256-9fd01f50870f">
      <start x="450" y="-200.625"/>
      <end x="450" y="-231.25"/>
    </arc>
    <arc id="nwtE_3d7c195e-d489-45f3-9bc8-979f1a3db6b8" class="consumption" source="nwtN_8ac0003f-7392-4dbe-8304-b32fad29f02a" target="nwtN_4c14a1c0-4916-493e-a940-29b93588d3d4.2">
      <start x="542.6284209370083" y="-159.12385968766392"/>
      <end x="450" y="-179.375"/>
    </arc>
    <arc id="nwtE_c4643ac1-9d64-4259-b12f-8211d2497daf" class="consumption" source="nwtN_0db1c58a-7148-4a71-9161-f8fbebd222a7" target="nwtN_4c14a1c0-4916-493e-a940-29b93588d3d4.2">
      <start x="364.50744829508216" y="-155.80297931803287"/>
      <end x="450" y="-179.375"/>
    </arc>
    <arc id="nwtE_853eaa66-6470-4cad-b7c4-aac12e0db84f" class="production" source="nwtN_4c14a1c0-4916-493e-a940-29b93588d3d4.1" target="nwtN_a48acd25-4e6c-47f4-bc9b-cd7317a369c3">
      <start x="450" y="-200.625"/>
      <end x="372.46450073341316" y="-236.52129955995213"/>
    </arc>
    <arc id="nwtE_c58fd27d-db8a-4a44-86f9-51269c285b10" class="catalysis" source="nwtN_0dc7217d-a1d1-4b2b-8791-2746db1f446b" target="nwtN_4c14a1c0-4916-493e-a940-29b93588d3d4">
      <start x="539.375" y="-190"/>
      <end x="460.7142857142857" y="-190"/>
    </arc>
    <arc id="nwtE_d84d7cdb-ced6-4a6d-90e0-84fc528f06e6" class="consumption" source="nwtN_f797b834-f62e-4068-b256-9fd01f50870f" target="nwtN_d3409ba0-89bf-4d76-b0ca-ff353a063633.2">
      <start x="450" y="-265.625"/>
      <end x="450" y="-299.375"/>
    </arc>
    <arc id="nwtE_37475b13-cbfc-41c1-ae35-ce87516d7373" class="production" source="nwtN_d3409ba0-89bf-4d76-b0ca-ff353a063633.1" target="nwtN_01ed67c2-8ae3-4220-83ab-14c571f8dae6">
      <start x="450" y="-320.625"/>
      <end x="450" y="-351.25"/>
    </arc>
    <arc id="nwtE_9fbaab3d-672e-4078-986f-a430d17f5f65" class="consumption" source="nwtN_8a7ea053-cff1-4892-988c-1424d7cf84d7" target="nwtN_d3409ba0-89bf-4d76-b0ca-ff353a063633.2">
      <start x="376.55360346852586" y="-295.31072069370515"/>
      <end x="450" y="-299.375"/>
    </arc>
    <arc id="nwtE_d7f76108-ba0c-4d80-8569-0bf842867870" class="consumption" source="nwtN_da1596e7-b5da-4202-b57a-404e42a62d90" target="nwtN_d3409ba0-89bf-4d76-b0ca-ff353a063633.2">
      <start x="556.0245751406263" y="-256.98771242968684"/>
      <end x="450" y="-299.375"/>
    </arc>
    <arc id="nwtE_306ffa6b-ca50-4bb7-acdc-3faf4ea9dff8" class="production" source="nwtN_d3409ba0-89bf-4d76-b0ca-ff353a063633.1" target="nwtN_f961fa50-5368-4a8d-9d58-2b2a12c66f6a">
      <start x="450" y="-320.625"/>
      <end x="534.2816718789683" y="-324.04694531316136"/>
    </arc>
    <arc id="nwtE_0b61f424-bb5c-48a8-b36b-7f2cd3a970d6" class="consumption" source="nwtN_01ed67c2-8ae3-4220-83ab-14c571f8dae6" target="nwtN_fe24bb09-3e5a-426a-8354-13d40b7ec3a9.2">
      <start x="450" y="-385.625"/>
      <end x="450" y="-399.375"/>
    </arc>
    <arc id="nwtE_c580732e-79ae-4781-ac8b-75f5654e9582" class="production" source="nwtN_fe24bb09-3e5a-426a-8354-13d40b7ec3a9.1" target="nwtN_59c6904e-135f-45e9-9474-38f94c136d6e">
      <start x="450" y="-420.625"/>
      <end x="450" y="-451.25"/>
    </arc>
    <arc id="nwtE_aaa365c3-4760-45c1-b33a-ffc13a68a6d1" class="catalysis" source="nwtN_18bc50a7-29d9-4d73-b26f-2d2227e91380" target="nwtN_fe24bb09-3e5a-426a-8354-13d40b7ec3a9">
      <start x="405.03577950047406" y="-410"/>
      <end x="439.2857142857143" y="-410"/>
    </arc>
    <arc id="nwtE_99c46fe7-07ae-4534-bd5b-d9a0b71fa9e7" class="consumption" source="nwtN_8b23107c-ef14-4779-b42a-ef7c4b520b8e" target="nwtN_7ee85bdf-67fd-476f-b28e-e3414fb38c56.2">
      <start x="484.8612309538786" y="130"/>
      <end x="719.375" y="130"/>
    </arc>
    <arc id="nwtE_a84af91f-398f-46a6-8111-e118286b16f4" class="production" source="nwtN_7ee85bdf-67fd-476f-b28e-e3414fb38c56.1" target="nwtN_f92596d5-ed09-435c-8047-fa73a6611d4b">
      <start x="740.625" y="130"/>
      <end x="810.8170205523758" y="130"/>
    </arc>
    <arc id="nwtE_23ab5ad2-6538-4ee4-ba86-ad58cba6e2ae" class="catalysis" source="nwtN_e7e55450-1f0f-4536-831f-42a9b4ebdcc5" target="nwtN_7ee85bdf-67fd-476f-b28e-e3414fb38c56">
      <start x="730" y="174.375"/>
      <end x="730" y="140.71428571428572"/>
    </arc>
    <arc id="nwtE_4da92064-05b3-43b9-a68a-b6881f111978" class="consumption" source="nwtN_be03a2ac-0749-406a-9862-4e34c81b94f0" target="nwtN_7ee85bdf-67fd-476f-b28e-e3414fb38c56.2">
      <start x="681.0485434560399" y="178.9514565439602"/>
      <end x="719.375" y="130"/>
    </arc>
    <arc id="nwtE_185626bd-fef4-4fa0-8ea9-45f7e786e1e1" class="consumption" source="nwtN_c4d24329-9e31-46f7-a4b8-ff6a3eb331a9" target="nwtN_7ee85bdf-67fd-476f-b28e-e3414fb38c56.2">
      <start x="684.249982130798" y="84.24998213079806"/>
      <end x="719.375" y="130"/>
    </arc>
    <arc id="nwtE_abace7d2-8103-4ec6-b9ab-2c07bdc957cb" class="production" source="nwtN_7ee85bdf-67fd-476f-b28e-e3414fb38c56.1" target="nwtN_5225860a-6635-4cb5-8488-a95d3cad9e5b">
      <start x="740.625" y="130"/>
      <end x="824.8122662621613" y="177.40613313108065"/>
    </arc>
    <arc id="nwtE_a971a963-9269-4c81-8e94-a65b4b58d8a0" class="consumption" source="nwtN_f92596d5-ed09-435c-8047-fa73a6611d4b" target="nwtN_46c9cc18-f6d7-47cc-9331-0512b6a9ed36.2">
      <start x="850" y="114.375"/>
      <end x="850" y="100.625"/>
    </arc>
    <arc id="nwtE_87cd8d37-6431-4a91-986f-97c5fd7c4b10" class="production" source="nwtN_46c9cc18-f6d7-47cc-9331-0512b6a9ed36.1" target="nwtN_8e8e501c-4825-431e-b3ed-4a03ae393f86">
      <start x="850" y="79.375"/>
      <end x="850" y="48.75"/>
    </arc>
    <arc id="nwtE_4699ee4d-5e18-4a0d-a1ea-a860d4374ecf" class="catalysis" source="nwtN_d4318763-6354-44b3-9ae7-1a5dc0b2ca84" target="nwtN_46c9cc18-f6d7-47cc-9331-0512b6a9ed36">
      <start x="899.375" y="90"/>
      <end x="860.7142857142857" y="90"/>
    </arc>
    <arc id="nwtE_99a3c886-f42b-44e4-9b9b-87380d3a1b08" class="consumption" source="nwtN_8e8e501c-4825-431e-b3ed-4a03ae393f86" target="nwtN_7f04154a-6564-480d-9b79-8971ed370f01.2">
      <start x="850" y="14.375"/>
      <end x="850" y="-39.375"/>
    </arc>
    <arc id="nwtE_cf5a99ea-5f6f-43fb-9796-e24977852112" class="production" source="nwtN_7f04154a-6564-480d-9b79-8971ed370f01.1" target="nwtN_2147fc31-ba26-4f20-ba94-3df78ab113eb">
      <start x="850" y="-60.625"/>
      <end x="850" y="-91.25"/>
    </arc>
    <arc id="nwtE_af7edd6a-1459-47ec-8ddc-c3656d34f391" class="catalysis" source="nwtN_e7649279-695a-4edc-87e1-777981fa22ab" target="nwtN_7f04154a-6564-480d-9b79-8971ed370f01">
      <start x="899.375" y="-50"/>
      <end x="860.7142857142857" y="-50"/>
    </arc>
    <arc id="nwtE_10449dc4-1b9c-4ec1-9532-4b3608b18fb7" class="consumption" source="nwtN_5257a46d-b4d8-48f0-a231-9ebae3200640" target="nwtN_7f04154a-6564-480d-9b79-8971ed370f01.2">
      <start x="585.0238116818879" y="25.707482376603465"/>
      <end x="850" y="-39.375"/>
    </arc>
    <arc id="nwtE_a44c11a9-a404-4546-b610-bd1cebbff6ad" class="consumption" source="nwtN_7d48bd39-9bbc-4230-8aa3-4555e6585d30" target="nwtN_7f04154a-6564-480d-9b79-8971ed370f01.2">
      <start x="600.2908964322409" y="-14.32727091889155"/>
      <end x="850" y="-39.375"/>
    </arc>
    <arc id="nwtE_54daa760-7e8c-4e39-b755-391132e7a6c8" class="consumption" source="nwtN_085ac860-06cf-4bb4-9bd1-3cd811d37157" target="nwtN_7f04154a-6564-480d-9b79-8971ed370f01.2">
      <start x="916.0245751406263" y="-16.987712429686837"/>
      <end x="850" y="-39.375"/>
    </arc>
    <arc id="nwtE_11c40c95-26f5-42fa-b194-3e27e9eadd62" class="production" source="nwtN_7f04154a-6564-480d-9b79-8971ed370f01.1" target="nwtN_368a8bce-f235-4adf-b9eb-905bdd4b31f1">
      <start x="850" y="-60.625"/>
      <end x="766.0779923571102" y="-100.35320458573389"/>
    </arc>
    <arc id="nwtE_89b42304-8ed8-4bb9-a73e-ae5c1dfb6e61" class="production" source="nwtN_7f04154a-6564-480d-9b79-8971ed370f01.1" target="nwtN_a259f7f5-98ee-4ffd-8584-b5838e4c99e7">
      <start x="850" y="-60.625"/>
      <end x="598.9308325845901" y="-85.86702391648714"/>
    </arc>
    <arc id="nwtE_df68895e-455e-468b-b33b-1c00e5d8cfd8" class="consumption" source="nwtN_2147fc31-ba26-4f20-ba94-3df78ab113eb" target="nwtN_0ac5d740-1aef-4883-8ec7-0ce9d2d5d5a4.2">
      <start x="850" y="-125.625"/>
      <end x="850" y="-239.37500000000006"/>
    </arc>
    <arc id="nwtE_bb245c7b-7a16-484c-914a-16ac3eb27ed5" class="production" source="nwtN_0ac5d740-1aef-4883-8ec7-0ce9d2d5d5a4.1" target="nwtN_01ed67c2-8ae3-4220-83ab-14c571f8dae6">
      <start x="850" y="-260.625"/>
      <next x="847.4819422318934" y="-370.9365496347999"/>
      <end x="481.9074585683332" y="-370.0751805692147"/>
    </arc>
    <arc id="nwtE_972e639b-1849-41b7-a122-e982aed4b9c6" class="consumption" source="nwtN_8ac0003f-7392-4dbe-8304-b32fad29f02a" target="nwtN_0ac5d740-1aef-4883-8ec7-0ce9d2d5d5a4.2">
      <start x="596.7062069610031" y="-159.5379310575011"/>
      <end x="850" y="-239.37500000000006"/>
    </arc>
    <arc id="nwtE_1356b570-8c4d-46d7-a7a1-1f829d07c59d" class="consumption" source="nwtN_da1596e7-b5da-4202-b57a-404e42a62d90" target="nwtN_0ac5d740-1aef-4883-8ec7-0ce9d2d5d5a4.2">
      <start x="585.625" y="-250"/>
      <end x="850" y="-239.37500000000006"/>
    </arc>
    <arc id="nwtE_4ee2297e-76c2-4156-a771-c4ba26c6e750" class="production" source="nwtN_0ac5d740-1aef-4883-8ec7-0ce9d2d5d5a4.1" target="nwtN_f961fa50-5368-4a8d-9d58-2b2a12c66f6a">
      <start x="850" y="-260.625"/>
      <end x="602.3724849158581" y="-320.75071859546915"/>
    </arc>
    <arc id="nwtE_32f07818-9397-4679-ab48-8bc84d3841a8" class="consumption" source="nwtN_2147fc31-ba26-4f20-ba94-3df78ab113eb" target="nwtN_9e37401c-4542-48c8-b0ed-35dca74e1771.2">
      <start x="864.9766529029973" y="-124.97665290299727"/>
      <end x="930" y="-179.375"/>
    </arc>
    <arc id="nwtE_1aec0bed-83c1-4057-a829-7901fd6554ad" class="production" source="nwtN_9e37401c-4542-48c8-b0ed-35dca74e1771.1" target="nwtN_a6cbc6aa-e993-4a2f-9346-a501420b9b29">
      <start x="930" y="-200.625"/>
      <end x="930" y="-231.25"/>
    </arc>
    <arc id="nwtE_53ceaf66-d8e1-4b1d-a3f6-c391e38a5fa8" class="consumption" source="nwtN_a6cbc6aa-e993-4a2f-9346-a501420b9b29" target="nwtN_9b6d5c43-658c-41f6-babd-03f98e2fa2a6.2">
      <start x="930" y="-265.625"/>
      <end x="930" y="-459.375"/>
    </arc>
    <arc id="nwtE_4eaaeceb-0ee1-4d1d-8e74-890869017c6f" class="production" source="nwtN_bc6bf716-c10f-4641-ac39-5e38fc3b2261.2" target="nwtN_c7bab525-efdc-48d6-a123-6bc07ab7a091">
      <start x="-101.00181275833084" y="730.8482183919505"/>
      <end x="-36.241827932182616" y="730.2190248861135"/>
    </arc>
    <arc id="nwtE_b55637c1-baa6-4ada-9916-7f399a375ab2" class="consumption" source="nwtN_8e4f92c2-de3b-40f6-a2ee-5d0d7e125515" target="nwtN_089d6697-9020-43c8-b4e9-594b996b06e8.1">
      <start x="523.9754248593737" y="-663.0122875703132"/>
      <end x="579.375" y="-630"/>
    </arc>
    <arc id="nwtE_324177a1-7b29-460f-a380-e67ae4661a9b" class="consumption" source="nwtN_7dc8e63f-102b-4c20-accb-e7cf268c0bf9" target="nwtN_089d6697-9020-43c8-b4e9-594b996b06e8.1">
      <start x="523.9754248593737" y="-596.9877124296868"/>
      <end x="579.375" y="-630"/>
    </arc>
    <arc id="nwtE_7af6d821-644e-4208-b55a-fe61f1fce648" class="production" source="nwtN_3c6bc025-ea7e-4bba-90d6-b9b2b9341368.2" target="nwtN_935dcfbd-bf50-408d-ac7c-822daafe0947">
      <start x="130" y="780.625"/>
      <end x="68.86337180413113" y="815.8524711469016"/>
    </arc>
    <arc id="nwtE_ad822cc0-aafc-4c16-ba66-d60f92426ee6" class="consumption" source="nwtN_0e4b9d03-c713-4e4c-87e3-629dc2b766d0" target="nwtN_650dc7a7-edba-4563-b9e0-218681be45cf.1">
      <start x="914.375" y="-810"/>
      <end x="860.625" y="-810"/>
    </arc>
    <arc id="nwtE_7d80432f-1583-403c-9bc8-66582cb9d62b" class="consumption" source="nwtN_e20ac38d-005c-488c-b432-b7175f171876" target="nwtN_650dc7a7-edba-4563-b9e0-218681be45cf.1">
      <start x="874.375" y="-834.375"/>
      <end x="860.625" y="-810"/>
    </arc>
    <arc id="nwtE_4c359b17-f05b-4ce1-8741-bf65a5a7780b" class="production" source="nwtN_650dc7a7-edba-4563-b9e0-218681be45cf.2" target="nwtN_fe8b0356-346c-4bed-9351-e5af6a798a67">
      <start x="839.375" y="-810"/>
      <end x="804.9777971698948" y="-810"/>
    </arc>
    <arc id="nwtE_e06d2353-3b01-4f3a-8e12-04f6a57c4e20" class="consumption" source="nwtN_fe8b0356-346c-4bed-9351-e5af6a798a67" target="nwtN_19045bbb-ea92-4f36-bb44-7f1790d7ad51.2">
      <start x="738.1472028301052" y="-810"/>
      <end x="680.625" y="-810"/>
    </arc>
    <arc id="nwtE_e5b85248-c1c0-4703-8828-a61279e0ecfe" class="production" source="nwtN_19045bbb-ea92-4f36-bb44-7f1790d7ad51.1" target="nwtN_59849391-9fa7-456c-ae2e-b98425242f11">
      <start x="659.375" y="-810"/>
      <end x="638.3852549156242" y="-873.2294901687516"/>
    </arc>
    <arc id="nwtE_21b106af-626c-46a4-991a-49dd9525f38e" class="production" source="nwtN_19045bbb-ea92-4f36-bb44-7f1790d7ad51.1" target="nwtN_1dd3f39e-d6d8-45ae-b6c4-5d603fd44da1">
      <start x="659.375" y="-810"/>
      <end x="563.75" y="-810"/>
    </arc>
    <arc id="nwtE_90d80ade-24cf-4bf0-b836-4e9aad38d8b2" class="consumption" source="nwtN_59849391-9fa7-456c-ae2e-b98425242f11" target="nwtN_caff5bf1-e3f8-478c-bd7b-ff4f8d903720.2">
      <start x="645.625" y="-890"/>
      <end x="679.375" y="-890"/>
    </arc>
    <arc id="nwtE_00e8b313-5b26-4d66-82df-ed44a135bbb6" class="production" source="nwtN_caff5bf1-e3f8-478c-bd7b-ff4f8d903720.1" target="nwtN_444f9c73-8008-4a25-b17e-372581fec5ae">
      <start x="700.625" y="-890"/>
      <next x="1360.047075940609" y="-888.7010748209452"/>
      <next x="1362.8522901480528" y="1014.5916633223578"/>
      <next x="847.1112508904209" y="1011.6800013975281"/>
      <end x="849.6962935150679" y="1171.2524598314603"/>
    </arc>
    <arc id="nwtE_e672464b-0c8a-45d4-88e2-678092e8cbd5" class="consumption" source="nwtN_444f9c73-8008-4a25-b17e-372581fec5ae" target="nwtN_05326ae6-62a6-4b25-9120-a0bef1a886e4.2">
      <start x="850" y="1205.625"/>
      <end x="850" y="1259.375"/>
    </arc>
    <arc id="nwtE_7b515afe-990a-4e01-9614-bf677824189f" class="consumption" source="nwtN_91dea656-3871-4c72-96f0-f58139b74826" target="nwtN_05326ae6-62a6-4b25-9120-a0bef1a886e4.2">
      <start x="900.625" y="1202.5"/>
      <end x="850" y="1259.375"/>
    </arc>
    <arc id="nwtE_27695827-cd14-401b-9205-42815b1cfed6" class="consumption" source="nwtN_b5375534-fb1b-49f7-b9c8-8e464f4d7fa7" target="nwtN_05326ae6-62a6-4b25-9120-a0bef1a886e4.2">
      <start x="952.3488039400582" y="1201.7674640399612"/>
      <end x="850" y="1259.375"/>
    </arc>
    <arc id="nwtE_3fc9de60-f39c-494f-b3c9-7db4c78420d0" class="consumption" source="nwtN_d10ea069-8311-4216-b4f2-88c71654ded8" target="nwtN_05326ae6-62a6-4b25-9120-a0bef1a886e4.2">
      <start x="816.9877124296868" y="1203.9754248593736"/>
      <end x="850" y="1259.375"/>
    </arc>
    <arc id="nwtE_469b5063-847b-4e94-a836-6f19f00db143" class="production" source="nwtN_05326ae6-62a6-4b25-9120-a0bef1a886e4.1" target="nwtN_2d3ffbf2-45f4-420b-b401-ba0ac297ae0d">
      <start x="850" y="1280.625"/>
      <end x="963.3162902665011" y="1318.564124399929"/>
    </arc>
    <arc id="nwtE_73b00e03-7e29-4483-b1f8-5376695f9954" class="production" source="nwtN_05326ae6-62a6-4b25-9120-a0bef1a886e4.1" target="nwtN_05421c6b-f336-489a-ac35-1610558165c4">
      <start x="850" y="1280.625"/>
      <end x="850" y="1311.25"/>
    </arc>
    <arc id="nwtE_f0ec3ccb-2d27-4fbc-bd5a-c1bbd143f804" class="production" source="nwtN_05326ae6-62a6-4b25-9120-a0bef1a886e4.1" target="nwtN_082cfaba-0daf-4e15-9b83-3ce4c29d9758">
      <start x="850" y="1280.625"/>
      <end x="894.2063218833284" y="1314.2063218833287"/>
    </arc>
    <arc id="nwtE_8099e8e2-9564-4d9d-ba44-2fa2921f8af2" class="consumption" source="nwtN_2d3ffbf2-45f4-420b-b401-ba0ac297ae0d" target="nwtN_4c4cb053-35b1-4b43-be76-2b17a6b0f79f.1">
      <start x="1021.4440808626769" y="1330"/>
      <end x="1039.375" y="1330"/>
    </arc>
    <arc id="nwtE_bc6c46fa-5e2b-4601-9d6c-ca23567995d4" class="consumption" source="nwtN_2f0fe6ff-de00-4d98-bfc1-26a20a48ce2f" target="nwtN_67cb3997-dfad-4ddc-ada8-b0459a0f8b70.2">
      <start x="69.79957866691336" y="625.6245648168031"/>
      <next x="69.0337117649475" y="685.3304697048652"/>
      <next x="-390.93055966321026" y="686.1625446824522"/>
      <end x="-390" y="739.375"/>
    </arc>
    <arc id="nwtE_7a901d20-68f9-4e85-ac6a-a9eabe93ce7f" class="production" source="nwtN_9b6d5c43-658c-41f6-babd-03f98e2fa2a6.1" target="nwtN_0e4b9d03-c713-4e4c-87e3-629dc2b766d0">
      <start x="930" y="-480.625"/>
      <end x="930" y="-791.25"/>
    </arc>
    <arc id="nwtE_542fc230-b805-426b-ac01-215fe66ce683" class="consumption" source="nwtN_1dd3f39e-d6d8-45ae-b6c4-5d603fd44da1" target="nwtN_f16c4676-7e97-4b09-8c64-9fce640c772c.1">
      <start x="499.7919482033396" y="-820.0693505988868"/>
      <end x="420.625" y="-850"/>
    </arc>
    <arc id="nwtE_3047c7d8-f73f-47b6-bb48-57006e200eb3" class="consumption" source="nwtN_f46879fa-9158-46d2-9444-76619b7a1ce1" target="nwtN_f16c4676-7e97-4b09-8c64-9fce640c772c.1">
      <start x="500.75159557939077" y="-865.1252659298984"/>
      <end x="420.625" y="-850"/>
    </arc>
    <arc id="nwtE_dfab5252-8978-44af-91db-5ea26ee24295" class="production" source="nwtN_f16c4676-7e97-4b09-8c64-9fce640c772c.2" target="nwtN_292a6151-addc-4285-8bca-97a0e0c6df29">
      <start x="399.375" y="-850"/>
      <end x="333.5464659705114" y="-850"/>
    </arc>
    <arc id="nwtE_043fa0b2-5cd8-4576-bdbd-4942e0bbe73f" class="consumption" source="nwtN_82f9a923-ba8c-4e20-8388-0dd261da7dff" target="nwtN_5b00dd04-f75f-4dfb-93ba-d8b618df43e0.1">
      <start x="-230.4214659705114" y="-730"/>
      <end x="-339.375" y="-730"/>
    </arc>
    <arc id="nwtE_fa8c96c3-a04d-4dd7-a707-10e0f3bfaa55" class="consumption" source="nwtN_2e92096f-af91-42dd-93cf-d9f14cf33ac0" target="nwtN_5b00dd04-f75f-4dfb-93ba-d8b618df43e0.1">
      <start x="-325.625" y="-705.625"/>
      <end x="-339.375" y="-730"/>
    </arc>
    <arc id="nwtE_cf19b707-8bf1-47bb-bb91-c1b78c6a9fdc" class="production" source="nwtN_5b00dd04-f75f-4dfb-93ba-d8b618df43e0.2" target="nwtN_cc886789-8d19-48ed-bb22-cd5a041d350e">
      <start x="-360.625" y="-730"/>
      <end x="-406.0205545818643" y="-730"/>
    </arc>
    <arc id="nwtE_13e0e396-9572-49a8-ba0d-7bacf9156023" class="consumption" source="nwtN_cc886789-8d19-48ed-bb22-cd5a041d350e" target="nwtN_1ced4d6c-3a8f-43bc-94e4-92865a000321.1">
      <start x="-470" y="-707.375"/>
      <end x="-470" y="-700.625"/>
    </arc>
    <arc id="nwtE_e9182242-1a2f-4335-9af5-769e6d896b4d" class="production" source="nwtN_1ced4d6c-3a8f-43bc-94e4-92865a000321.2" target="nwtN_5ba78362-e153-4afa-ad16-88f02bbb8e16">
      <start x="-470" y="-679.375"/>
      <end x="-469.99999999999994" y="-655.75"/>
    </arc>
    <arc id="nwtE_f3a21033-efe0-40fa-a6f2-0a8a424fc5b5" class="catalysis" source="nwtN_a1196949-9349-4574-a720-3bf4c957663c" target="nwtN_1ced4d6c-3a8f-43bc-94e4-92865a000321">
      <start x="-539.8107187779901" y="-690"/>
      <end x="-480.7142857142857" y="-690"/>
    </arc>
    <arc id="nwtE_76681f54-aa75-402a-a8f8-d6894fb22824" class="consumption" source="nwtN_292a6151-addc-4285-8bca-97a0e0c6df29" target="nwtN_19f51fc2-05ee-4fdc-b932-a6414d3c51bf.2">
      <start x="249.5785340294886" y="-850"/>
      <end x="-159.375" y="-850"/>
    </arc>
    <arc id="nwtE_8c070dbe-e1c7-497d-a0e2-72bd58a748ab" class="production" source="nwtN_19f51fc2-05ee-4fdc-b932-a6414d3c51bf.1" target="nwtN_82f9a923-ba8c-4e20-8388-0dd261da7dff">
      <start x="-180.625" y="-850"/>
      <end x="-185.7154198313374" y="-755.7074810119755"/>
    </arc>
    <arc id="nwtE_a11b2a0b-dde3-4f9a-b9c9-4e025c55b62d" class="consumption" source="nwtN_5ba78362-e153-4afa-ad16-88f02bbb8e16" target="nwtN_5e3064a3-11dd-4a59-babf-1966f00fedde.1">
      <start x="-413.7594531668117" y="-630"/>
      <end x="-220.625" y="-630"/>
    </arc>
    <arc id="nwtE_0046900d-6d8a-46d7-b5e9-593ce840633f" class="production" source="nwtN_5e3064a3-11dd-4a59-babf-1966f00fedde.2" target="nwtN_f5f42b7a-88ae-480d-b505-75128d40b3a3">
      <start x="-199.375" y="-630"/>
      <end x="-171.91465857317684" y="-630"/>
    </arc>
    <arc id="nwtE_208749ab-a480-430f-99bc-94f8eb2bf821" class="consumption" source="nwtN_f5f42b7a-88ae-480d-b505-75128d40b3a3" target="nwtN_1542edaa-9c5d-4a33-9752-8da59df9b3b9.1">
      <start x="-51.21034142682316" y="-630"/>
      <end x="-20.625" y="-630"/>
    </arc>
    <arc id="nwtE_ad103a7b-8b63-43b7-a0b6-431fefb0524a" class="production" source="nwtN_1542edaa-9c5d-4a33-9752-8da59df9b3b9.2" target="nwtN_6b31d2ca-b9a3-4636-8c63-b59be52dda77">
      <start x="0.625" y="-630"/>
      <end x="38.54259209858513" y="-630"/>
    </arc>
    <arc id="nwtE_86e1f5e7-4955-44f1-8134-3057bbc4624b" class="catalysis" source="nwtN_f42e7cdc-e539-4814-9d92-4e7b871ee4eb" target="nwtN_1542edaa-9c5d-4a33-9752-8da59df9b3b9">
      <start x="-10" y="-654.375"/>
      <end x="-10" y="-640.7142857142857"/>
    </arc>
    <arc id="nwtE_1dbb9a96-5626-4803-bf9b-fd313d9b8c5a" class="consumption" source="nwtN_6b31d2ca-b9a3-4636-8c63-b59be52dda77" target="nwtN_54c6b171-33ed-42a7-9d16-caa968784e4d.1">
      <start x="138.33240790141485" y="-630"/>
      <end x="159.375" y="-630"/>
    </arc>
    <arc id="nwtE_2c4a6fd3-24da-4be2-8c13-f8b1182573a5" class="production" source="nwtN_54c6b171-33ed-42a7-9d16-caa968784e4d.2" target="nwtN_3974eb8b-8d00-4d44-b959-df6d7db2692a">
      <start x="180.625" y="-630"/>
      <end x="204.03205503602013" y="-652.6880366906801"/>
    </arc>
    <arc id="nwtE_99f062e1-8b57-4a57-b3b3-64a7b7892cdf" class="production" source="nwtN_54c6b171-33ed-42a7-9d16-caa968784e4d.2" target="nwtN_fe44bb12-575e-4eb8-a4d0-3f9443907e72">
      <start x="180.625" y="-630"/>
      <end x="216.4355615483372" y="-630"/>
    </arc>
    <arc id="nwtE_a2207576-f0b4-4eeb-8b6c-bee82ca8d03f" class="consumption" source="nwtN_fe44bb12-575e-4eb8-a4d0-3f9443907e72" target="nwtN_33568218-1f87-49f9-8b2b-7bb15af508b7.2">
      <start x="280.4394384516628" y="-630"/>
      <end x="320.625" y="-630"/>
    </arc>
    <arc id="nwtE_3d04d89c-4aa2-4a96-b88f-6461d0e0b0a4" class="production" source="nwtN_33568218-1f87-49f9-8b2b-7bb15af508b7.1" target="nwtN_b3490453-91f5-48a0-8af7-0d2a21128c5b">
      <start x="299.375" y="-630"/>
      <end x="336.25" y="-630"/>
    </arc>
    <arc id="nwtE_23289884-45a5-4ea6-9873-3d52370efbaa" class="consumption" source="nwtN_b3490453-91f5-48a0-8af7-0d2a21128c5b" target="nwtN_e754555a-7fed-4cd8-a13d-e312590dcf7a.1">
      <start x="400.625" y="-630"/>
      <end x="439.375" y="-630"/>
    </arc>
    <arc id="nwtE_f3d1886a-8162-499e-9a46-99da50e19487" class="production" source="nwtN_e754555a-7fed-4cd8-a13d-e312590dcf7a.2" target="nwtN_eebc92e5-b059-46da-b348-ecd7941cccd0">
      <start x="460.625" y="-630"/>
      <end x="476.25" y="-630"/>
    </arc>
    <arc id="nwtE_8292aef5-0e5a-4bb3-8057-06fb7594f7b4" class="consumption" source="nwtN_eebc92e5-b059-46da-b348-ecd7941cccd0" target="nwtN_089d6697-9020-43c8-b4e9-594b996b06e8.1">
      <start x="540.625" y="-630"/>
      <end x="579.375" y="-630"/>
    </arc>
    <arc id="nwtE_e6bd5460-67cb-407d-b973-a4d902e8b876" class="catalysis" source="nwtN_5c7e5f6a-2ca0-46b6-902c-3b1006efd690" target="nwtN_089d6697-9020-43c8-b4e9-594b996b06e8">
      <start x="590" y="-714.375"/>
      <end x="590" y="-640.7142857142857"/>
    </arc>
    <arc id="nwtE_f8ee974b-a2fb-4bc8-996b-2c6bb860bac5" class="production" source="nwtN_089d6697-9020-43c8-b4e9-594b996b06e8.2" target="nwtN_c664c129-d281-4528-bbc9-c03935693a4c">
      <start x="600.625" y="-630"/>
      <end x="665.106873320595" y="-630"/>
    </arc>
    <arc id="nwtE_7053f966-3d4d-4353-9776-2fc538141ca8" class="production" source="nwtN_089d6697-9020-43c8-b4e9-594b996b06e8.2" target="nwtN_e783111f-f644-4616-b1a6-a9bc6a196605">
      <start x="600.625" y="-630"/>
      <end x="655" y="-678.75"/>
    </arc>
    <arc id="nwtE_017fd0cc-04ed-4663-ad03-9c0ac71f48b7" class="production" source="nwtN_089d6697-9020-43c8-b4e9-594b996b06e8.2" target="nwtN_ebe631ea-c0a0-4964-a5c0-ba3476e999ff">
      <start x="600.625" y="-630"/>
      <end x="628.4541065750153" y="-604.3639289499898"/>
    </arc>
    <arc id="nwtE_10c4bf5c-dec7-47d2-a12f-313ca2e36172" class="consumption" source="nwtN_5f888445-a536-424a-b5a5-5553167905a3" target="nwtN_089d6697-9020-43c8-b4e9-594b996b06e8.1">
      <start x="521.6918770619685" y="-715.3851536725393"/>
      <end x="579.375" y="-630"/>
    </arc>
    <arc id="nwtE_5f0ad742-c807-4b89-80f8-64b8bcba3697" class="consumption" source="nwtN_59c6904e-135f-45e9-9474-38f94c136d6e" target="nwtN_6f249e77-4e33-43ce-8de2-4ad892b6f113.2">
      <start x="450.15502282761076" y="-485.62465417104426"/>
      <next x="450.33017930349564" y="-503.2785662025752"/>
      <next x="997.8249923929815" y="-501.8925033846267"/>
      <next x="1001.855484955837" y="307.32037099887725"/>
      <end x="980.625" y="650"/>
    </arc>
    <arc id="nwtE_a76350bc-45c7-4003-b831-d33698bb7b74" class="consumption" source="nwtN_58f06993-10ff-4201-8c3c-9ee50531c42e" target="nwtN_6f249e77-4e33-43ce-8de2-4ad892b6f113.2">
      <start x="1003.7127296349394" y="743.1040242682309"/>
      <end x="980.625" y="650"/>
    </arc>
    <arc id="nwtE_efb86f45-5f01-434a-8f1b-08209d6e99d7" class="consumption" source="nwtN_75eca364-12a2-47e8-806e-424d46a83ac4" target="nwtN_6f249e77-4e33-43ce-8de2-4ad892b6f113.2">
      <start x="1032.7551991930825" y="629.0816002689725"/>
      <end x="980.625" y="650"/>
    </arc>
    <arc id="nwtE_9af4cbe2-12bb-4bb4-a7a3-b8875d7645b2" class="production" source="nwtN_6f249e77-4e33-43ce-8de2-4ad892b6f113.1" target="nwtN_ef8c7160-2cfe-4d4d-ac6a-5efb38ceb809">
      <start x="959.375" y="650"/>
      <end x="930.2275453795049" y="650.0007615440135"/>
    </arc>
    <arc id="nwtE_7eddc64f-4e0d-4317-afd8-af7595821519" class="consumption" source="nwtN_75eca364-12a2-47e8-806e-424d46a83ac4" target="nwtN_5944d90b-9b0d-41b0-8b7a-c697a74315e5.2">
      <start x="1147.2448008069175" y="629.0816002689725"/>
      <end x="1199.375" y="650"/>
    </arc>
    <arc id="nwtE_d884c2cf-bf38-4426-8d83-989f2bf5bf53" class="consumption" source="nwtN_f943f071-cb85-4733-8bbf-0d48449fd1ca" target="nwtN_5944d90b-9b0d-41b0-8b7a-c697a74315e5.2">
      <start x="1155.872032611121" y="668.0426557962929"/>
      <end x="1199.375" y="650"/>
    </arc>
    <arc id="nwtE_ef2663dd-0157-439d-aa2e-abd4f756861c" class="production" source="nwtN_5944d90b-9b0d-41b0-8b7a-c697a74315e5.1" target="nwtN_8ee53c52-3913-4b3c-86ff-b21338a9607d">
      <start x="1220.625" y="650"/>
      <next x="1229.3056364830957" y="649.9959180747204"/>
      <end x="1229.8509963962147" y="555.749947682141"/>
    </arc>
    <arc id="nwtE_ad16bfb2-8459-4098-8e62-03980acaa615" class="consumption" source="nwtN_8ee53c52-3913-4b3c-86ff-b21338a9607d" target="nwtN_d7eea9a6-9f86-4b6a-9955-f8d7732233bc.2">
      <start x="1230" y="507.375"/>
      <end x="1230" y="480.625"/>
    </arc>
    <arc id="nwtE_05505b43-d3e0-422c-9cba-a55da5e808d9" class="production" source="nwtN_d7eea9a6-9f86-4b6a-9955-f8d7732233bc.1" target="nwtN_170fcddb-ead3-4ff4-8aad-e5124a015b73">
      <start x="1230" y="459.375"/>
      <end x="1230" y="435.75"/>
    </arc>
    <arc id="nwtE_43621874-bc8e-4458-a9de-8d376fcab6a1" class="consumption" source="nwtN_170fcddb-ead3-4ff4-8aad-e5124a015b73" target="nwtN_5eb9ea6c-d590-4d5e-947d-e18275f0d6e2.2">
      <start x="1230" y="387.375"/>
      <end x="1230" y="360.625"/>
    </arc>
    <arc id="nwtE_779405af-0b42-4bfb-8728-05b350d077c1" class="production" source="nwtN_5eb9ea6c-d590-4d5e-947d-e18275f0d6e2.1" target="nwtN_8683aaed-e794-4eeb-bded-b1d30728616c">
      <start x="1230" y="339.375"/>
      <end x="1187.6317000790086" y="307.6317000790087"/>
    </arc>
    <arc id="nwtE_82ee3fcf-3a55-4306-9c67-7713eac891fd" class="catalysis" source="nwtN_72a91d7e-5cb9-4fbb-b88f-30f9e8bbd0c1" target="nwtN_5eb9ea6c-d590-4d5e-947d-e18275f0d6e2">
      <start x="1137.6191011474368" y="396.1904494262816"/>
      <end x="1219.6156293138395" y="355.19218534308027"/>
    </arc>
    <arc id="nwtE_f08ec267-04b9-4d14-82f9-2d00f34232fc" class="consumption" source="nwtN_8683aaed-e794-4eeb-bded-b1d30728616c" target="nwtN_00e1576a-e976-492f-a3fb-45f34578f2f9.2">
      <start x="1192.7685295934766" y="274.8209802710156"/>
      <end x="1230" y="260.625"/>
    </arc>
    <arc id="nwtE_ec724390-14c2-4a48-aeb9-7b9ff3022e63" class="production" source="nwtN_00e1576a-e976-492f-a3fb-45f34578f2f9.1" target="nwtN_d7351501-5139-439e-bd99-fef050964dc8">
      <start x="1230" y="239.375"/>
      <end x="1230" y="228.75"/>
    </arc>
    <arc id="nwtE_5e4c2a4a-47bf-4ebd-944b-b3c9f1b4286a" class="catalysis" source="nwtN_0632aa03-b0f5-48d5-a24c-3d94f4747c72" target="nwtN_00e1576a-e976-492f-a3fb-45f34578f2f9">
      <start x="1120.625" y="250"/>
      <end x="1219.2857142857142" y="250"/>
    </arc>
    <arc id="nwtE_415e679d-7ab4-48d8-bf52-0dbb24e1e96e" class="consumption" source="nwtN_d7351501-5139-439e-bd99-fef050964dc8" target="nwtN_5cc585b8-3b74-4175-8497-ec49f954e34f.1">
      <start x="1230" y="194.375"/>
      <end x="1230" y="180.625"/>
    </arc>
    <arc id="nwtE_6f8b756f-1f1c-4797-8278-8a33baf2a0ba" class="production" source="nwtN_5cc585b8-3b74-4175-8497-ec49f954e34f.2" target="nwtN_ea2ad0fe-2c4a-48d5-895d-2ca8ac4960d0">
      <start x="1230" y="159.375"/>
      <end x="1230" y="148.75"/>
    </arc>
    <arc id="nwtE_b736da7e-fe20-4f43-96cf-2aaf5ff13147" class="consumption" source="nwtN_ea2ad0fe-2c4a-48d5-895d-2ca8ac4960d0" target="nwtN_2bfa0d55-ea75-4ff8-b0ef-799916103e7e.1">
      <start x="1230" y="114.375"/>
      <end x="1230" y="100.625"/>
    </arc>
    <arc id="nwtE_b3569b56-7e9a-4bd7-b16a-e6c94b74ebba" class="production" source="nwtN_5eb9ea6c-d590-4d5e-947d-e18275f0d6e2.1" target="nwtN_50026678-b45a-4dda-bfa2-b991421d1d43">
      <start x="1230" y="339.375"/>
      <end x="1168.949420308906" y="342.0368809098573"/>
    </arc>
    <arc id="nwtE_e7c5b1a7-7a37-41e4-a51d-d07b0e7c1f5a" class="production" source="nwtN_d0ac7057-73a0-44be-8205-0bfa53f1e83c.2" target="nwtN_f043c662-7f39-4a64-bf68-930b9d138e60">
      <start x="1230" y="-40.62500000000001"/>
      <end x="1230" y="-64.25"/>
    </arc>
    <arc id="nwtE_0b56e4fa-cadc-4f66-baa0-f3c800780aa2" class="consumption" source="nwtN_b139fda4-e320-413d-a9db-dd22758a5fd0" target="nwtN_d0ac7057-73a0-44be-8205-0bfa53f1e83c.1">
      <start x="1180.625" y="-30"/>
      <end x="1230" y="-19.375"/>
    </arc>
    <arc id="nwtE_1849615a-4589-4a10-9ccb-1cdfa1e7518f" class="consumption" source="nwtN_f043c662-7f39-4a64-bf68-930b9d138e60" target="nwtN_7d895166-7dc1-49b3-b5b3-4cf8a8ec774b.1">
      <start x="1230" y="-112.625"/>
      <end x="1230" y="-139.375"/>
    </arc>
    <arc id="nwtE_5d269f9e-84a7-46b9-9b6f-10ab0d93bc4a" class="production" source="nwtN_7d895166-7dc1-49b3-b5b3-4cf8a8ec774b.2" target="nwtN_4194d515-0e7e-4062-885b-2fc01bda0b33">
      <start x="1230" y="-160.625"/>
      <end x="1230" y="-184.25"/>
    </arc>
    <arc id="nwtE_cd73b1c9-5afd-4fce-8a3e-b277e5316805" class="consumption" source="nwtN_4194d515-0e7e-4062-885b-2fc01bda0b33" target="nwtN_6ac20e37-f79b-4cca-9add-c79d58892737.1">
      <start x="1230" y="-232.625"/>
      <end x="1230" y="-299.375"/>
    </arc>
    <arc id="nwtE_32ecee36-6359-4dde-9f47-107988216011" class="consumption" source="nwtN_661579c8-1061-45e4-a3d5-cfe602d27ec1" target="nwtN_6ac20e37-f79b-4cca-9add-c79d58892737.1">
      <start x="1164.2744836236684" y="-283.7097934494673"/>
      <end x="1230" y="-299.375"/>
    </arc>
    <arc id="nwtE_4004b1f5-8962-4a16-83e8-935992ccab07" class="production" source="nwtN_6ac20e37-f79b-4cca-9add-c79d58892737.2" target="nwtN_308e28a3-5b09-446d-b52e-ffe7360a4032">
      <start x="1230" y="-320.625"/>
      <next x="1129.6089666994908" y="-526.9326445485822"/>
      <end x="19.81216834047609" y="-525.1124854446866"/>
    </arc>
    <arc id="nwtE_4c14728e-8d06-4c10-83fb-6e3523449ed7" class="production" source="nwtN_6ac20e37-f79b-4cca-9add-c79d58892737.2" target="nwtN_452a504c-d85f-41bc-a7b0-1c8db620c969">
      <start x="1230" y="-320.625"/>
      <end x="1180.839635306408" y="-326.3867882311974"/>
    </arc>
    <arc id="nwtE_d2b68cbe-7248-4a18-b963-1d7da1a3498a" class="consumption" source="nwtN_5a4d1d36-5c65-459d-9786-5ad1824c0bdd" target="nwtN_c87268fd-67ab-4712-abe6-1af881051873.1">
      <start x="-250.83333333333331" y="-114.375"/>
      <end x="-310" y="-80.625"/>
    </arc>
    <arc id="nwtE_fcc14ba9-91a9-4823-bd63-b97405c30ec0" class="consumption" source="nwtN_b55cb61d-10f9-4adf-8182-21af15cbc7ae" target="nwtN_c87268fd-67ab-4712-abe6-1af881051873.1">
      <start x="-233.93478260869566" y="-507.37499999999994"/>
      <end x="-310" y="-80.625"/>
    </arc>
    <arc id="nwtE_2d6ca2c7-dc40-450a-8f72-83c73b01a2d3" class="consumption" source="nwtN_308e28a3-5b09-446d-b52e-ffe7360a4032" target="nwtN_c87268fd-67ab-4712-abe6-1af881051873.1">
      <start x="-54.10027472527469" y="-509.37500000000006"/>
      <end x="-310" y="-80.625"/>
    </arc>
    <arc id="nwtE_1c14bf70-e832-45af-9d6f-82d6773c2cd6" class="consumption" source="nwtN_59caade6-ad86-4c99-8ab6-6193dc693353" target="nwtN_c87268fd-67ab-4712-abe6-1af881051873.1">
      <start x="-431.5320619961785" y="-85.19150774952232"/>
      <end x="-310" y="-80.625"/>
    </arc>
    <arc id="nwtE_72b74b15-d189-45d7-9397-8f1c0858a474" class="production" source="nwtN_c87268fd-67ab-4712-abe6-1af881051873.2" target="nwtN_5f87e911-3171-4d20-8afb-54b235d24295">
      <start x="-310" y="-59.375"/>
      <end x="-310" y="-35.75"/>
    </arc>
    <arc id="nwtE_4e23c35d-51dc-49d3-a9b8-e037e101b06a" class="stimulation" source="nwtN_e766900a-9026-4c7c-b281-72582522df5a" target="nwtN_1a964a14-1cc2-4744-af65-54bf8c652a43">
      <start x="-361.675" y="67.375"/>
      <end x="-459.8677971881932" y="-2.762712277280869"/>
    </arc>
    <arc id="nwtE_3f793e82-2543-4586-927b-78add0ea60fc" class="stimulation" source="nwtN_5f87e911-3171-4d20-8afb-54b235d24295" target="nwtN_1a964a14-1cc2-4744-af65-54bf8c652a43">
      <start x="-411.0543800382145" y="-10"/>
      <end x="-459.2857142857143" y="-10"/>
    </arc>
    <arc id="nwtE_dc1d2f4c-4798-4ef7-80f7-44c9a9c4ace9" class="production" source="nwtN_1a964a14-1cc2-4744-af65-54bf8c652a43.1" target="nwtN_b49dcef3-b2d7-4a95-82b8-d3ea7a839deb">
      <start x="-470" y="0.625"/>
      <end x="-470" y="71.25"/>
    </arc>
    <arc id="nwtE_16a30992-e281-458f-afb2-4609b4b5a882" class="consumption" source="nwtN_308e28a3-5b09-446d-b52e-ffe7360a4032" target="nwtN_efe5714e-379f-43c8-88e2-6b7d34440342.2">
      <start x="-109.58521685593252" y="-517.0466919878407"/>
      <end x="-509.99999999999994" y="-440.625"/>
    </arc>
    <arc id="nwtE_dd7da17e-fb4f-4de6-8ab8-1ac00b862b66" class="consumption" source="nwtN_b55cb61d-10f9-4adf-8182-21af15cbc7ae" target="nwtN_efe5714e-379f-43c8-88e2-6b7d34440342.2">
      <start x="-252.625" y="-521.9196428571429"/>
      <end x="-509.99999999999994" y="-440.625"/>
    </arc>
    <arc id="nwtE_6b86dbfb-77b2-4c66-ab9d-b0d0498bd6c5" class="consumption" source="nwtN_3553591b-3745-4306-a1d9-c569e0d9cec1" target="nwtN_efe5714e-379f-43c8-88e2-6b7d34440342.2">
      <start x="-593.2749371081388" y="-443.8791561846898"/>
      <end x="-509.99999999999994" y="-440.625"/>
    </arc>
    <arc id="nwtE_3fa5fa88-877e-4126-a3b4-4597dafcaafb" class="consumption" source="nwtN_59caade6-ad86-4c99-8ab6-6193dc693353" target="nwtN_1a964a14-1cc2-4744-af65-54bf8c652a43.2">
      <start x="-470" y="-74.375"/>
      <end x="-470" y="-20.625"/>
    </arc>
    <arc id="nwtE_f71919e3-e26b-4b9b-98b8-112d64896f91" class="consumption" source="nwtN_3553591b-3745-4306-a1d9-c569e0d9cec1" target="nwtN_52f11d22-63ad-4e08-b43f-a82443c7d002.2">
      <start x="-630" y="-434.375"/>
      <end x="-630" y="-380.625"/>
    </arc>
    <arc id="nwtE_796399d2-4424-4f1d-acf6-b9bdb37294d4" class="production" source="nwtN_52f11d22-63ad-4e08-b43f-a82443c7d002.1" target="nwtN_9dd1aae8-25a3-4b32-bb6c-75b2e7df24f5">
      <start x="-630" y="-359.375"/>
      <end x="-630" y="-328.75"/>
    </arc>
    <arc id="nwtE_905ac95e-8aab-4729-b5aa-d90085624380" class="consumption" source="nwtN_308e28a3-5b09-446d-b52e-ffe7360a4032" target="nwtN_ca664a20-16b2-48e4-9c45-4217da5499b4.2">
      <start x="-58.57522580463308" y="-509.37500000000006"/>
      <next x="-393.9784442765206" y="-123.27027247496108"/>
      <next x="-530.5017101881749" y="-122.00616816096426"/>
      <end x="-530" y="139.375"/>
    </arc>
    <arc id="nwtE_213d343f-e15c-476e-8b33-6810a7c02a0f" class="production" source="nwtN_efe5714e-379f-43c8-88e2-6b7d34440342.1" target="nwtN_eaa672d1-0987-4f8c-b953-89055d9e9874">
      <start x="-509.99999999999994" y="-419.375"/>
      <end x="-510" y="-395.75"/>
    </arc>
    <arc id="nwtE_369a24b8-b129-4c95-a822-09d1c7b21dc0" class="production" source="nwtN_ca664a20-16b2-48e4-9c45-4217da5499b4.1" target="nwtN_6415419a-0039-4226-894c-110eaf45e64a">
      <start x="-530" y="160.625"/>
      <end x="-530" y="184.25"/>
    </arc>
    <arc id="nwtE_63469b91-bc10-44b3-813f-3855b73cb27b" class="consumption" source="nwtN_1c90a56e-ad5c-438e-9e64-36e0cd61203f" target="nwtN_ca664a20-16b2-48e4-9c45-4217da5499b4.2">
      <start x="-604.1248427703472" y="137.64585953827546"/>
      <end x="-530" y="139.375"/>
    </arc>
    <arc id="nwtE_70c9e027-d231-4f88-b6ae-4cc23c908a9d" class="consumption" source="nwtN_1c90a56e-ad5c-438e-9e64-36e0cd61203f" target="nwtN_a51da4d8-9ef1-419e-af78-df4e40a92c80.1">
      <start x="-650" y="145.625"/>
      <end x="-650" y="199.375"/>
    </arc>
    <arc id="nwtE_12496d1a-792f-4e2b-9c53-cf987fa87029" class="stimulation" source="nwtN_6415419a-0039-4226-894c-110eaf45e64a" target="nwtN_a51da4d8-9ef1-419e-af78-df4e40a92c80">
      <start x="-628.2274360458794" y="210"/>
      <end x="-639.2857142857143" y="210"/>
    </arc>
    <arc id="nwtE_4a3082af-3606-4859-a850-0a0c175697d7" class="stimulation" source="nwtN_31387b70-c638-47f7-802f-869285bb4c2f" target="nwtN_a51da4d8-9ef1-419e-af78-df4e40a92c80">
      <start x="-557.15" y="287.375"/>
      <end x="-640.0100227869725" y="218.32498101085622"/>
    </arc>
    <arc id="nwtE_7eb95906-f4fb-4f4e-8aab-b67ad3ae29c9" class="production" source="nwtN_a51da4d8-9ef1-419e-af78-df4e40a92c80.2" target="nwtN_372d5046-35f6-4770-bae8-3d47662f5f70">
      <start x="-650" y="220.625"/>
      <end x="-666.2621370776932" y="291.31068538846586"/>
    </arc>
    <arc id="nwtE_9cdc1413-a27a-4175-9377-bb8d9e5ab5b4" class="stimulation" source="nwtN_eaa672d1-0987-4f8c-b953-89055d9e9874" target="nwtN_52f11d22-63ad-4e08-b43f-a82443c7d002">
      <start x="-600.7295853516522" y="-370"/>
      <end x="-619.2857142857143" y="-370"/>
    </arc>
    <arc id="nwtE_8c9d0fcb-500c-42e3-9525-bc55f7dcdc8d" class="consumption" source="nwtN_308e28a3-5b09-446d-b52e-ffe7360a4032" target="nwtN_3f00a404-bccc-4128-ab72-03750e2090dd.2">
      <start x="-73.95833333333337" y="-514.375"/>
      <end x="-509.99999999999994" y="-240.625"/>
    </arc>
    <arc id="nwtE_9edbe0fd-bd34-42c7-8bfc-3e6407dd657d" class="consumption" source="nwtN_b55cb61d-10f9-4adf-8182-21af15cbc7ae" target="nwtN_3f00a404-bccc-4128-ab72-03750e2090dd.2">
      <start x="-246.35773685071604" y="-512.4738533742328"/>
      <end x="-509.99999999999994" y="-240.625"/>
    </arc>
    <arc id="nwtE_718d2232-f2f6-4f55-82d8-32d640e88f34" class="production" source="nwtN_3f00a404-bccc-4128-ab72-03750e2090dd.1" target="nwtN_aa1d63d0-ae0a-44b5-b618-dcf0c0778f66">
      <start x="-509.99999999999994" y="-219.375"/>
      <end x="-510" y="-195.75"/>
    </arc>
    <arc id="nwtE_5d55e1f6-56c9-4291-807d-15b69ee50cb7" class="consumption" source="nwtN_d24d145f-5c3b-48a0-8eed-6f3aad58b546" target="nwtN_8eab81db-5188-4720-9683-09f3878d59d4.2">
      <start x="-630" y="-234.375"/>
      <end x="-630" y="-180.625"/>
    </arc>
    <arc id="nwtE_866887e6-d3ba-4df7-94c3-6c06deac72eb" class="stimulation" source="nwtN_aa1d63d0-ae0a-44b5-b618-dcf0c0778f66" target="nwtN_8eab81db-5188-4720-9683-09f3878d59d4">
      <start x="-608.0043485922839" y="-170"/>
      <end x="-619.2857142857143" y="-170"/>
    </arc>
    <arc id="nwtE_c1fa4f90-7ffb-4fd8-bcc1-116e65b71ceb" class="production" source="nwtN_8eab81db-5188-4720-9683-09f3878d59d4.1" target="nwtN_f3375875-ac20-40c2-ba33-7264e744dba7">
      <start x="-630" y="-159.375"/>
      <end x="-630" y="-128.75"/>
    </arc>
    <arc id="nwtE_744bd2bd-6459-4def-853c-17542fc4e882" class="catalysis" source="nwtN_e6f24682-1781-442b-b782-cd36ed6c9a35" target="nwtN_05326ae6-62a6-4b25-9120-a0bef1a886e4">
      <start x="919.375" y="1270"/>
      <end x="860.7142857142857" y="1270"/>
    </arc>
    <arc id="nwtE_5c4a6ede-b18e-4958-a082-444e52b85e0d" class="consumption" source="nwtN_b49dcef3-b2d7-4a95-82b8-d3ea7a839deb" target="nwtN_99e62171-be82-4788-bca2-6c9bba3ab0d7.2">
      <start x="-450.46875" y="105.625"/>
      <end x="-380.625" y="170"/>
    </arc>
    <arc id="nwtE_4e0c3fe6-8d25-4c67-8f0b-75c57991ba63" class="production" source="nwtN_99e62171-be82-4788-bca2-6c9bba3ab0d7.1" target="nwtN_543e020f-cf58-457b-b8f8-802ebc8221aa">
      <start x="-359.375" y="170"/>
      <next x="210.6425864316363" y="166.51063818987228"/>
      <end x="210.0249387565578" y="804.2500014655982"/>
    </arc>
    <arc id="nwtE_fb829939-f418-44f7-9233-57d299161fe8" class="consumption" source="nwtN_f3375875-ac20-40c2-ba33-7264e744dba7" target="nwtN_95073acb-b78e-4b61-8491-a88a35e04465.1">
      <start x="-660.625" y="-110"/>
      <end x="-699.375" y="-110"/>
    </arc>
    <arc id="nwtE_148f8866-bd59-45f1-91cb-b3d29f44340d" class="production" source="nwtN_95073acb-b78e-4b61-8491-a88a35e04465.2" target="nwtN_7e296530-1b66-4929-8356-3ab906ed25f2">
      <start x="-720.625" y="-110"/>
      <next x="-722.7006726958452" y="1420.3064125154408"/>
      <next x="669.8208811740338" y="1426.2523202529264"/>
      <end x="669.9886634545792" y="1148.7499994288123"/>
    </arc>
    <arc id="nwtE_08f9ff5c-22b7-492c-9799-d5c1e8c348f3" class="consumption" source="nwtN_372d5046-35f6-4770-bae8-3d47662f5f70" target="nwtN_e544ab47-4e63-4ae4-843a-05f30e5a5e26.2">
      <start x="-660.4717252125663" y="325.625"/>
      <end x="-624.2199448210504" y="402.4961765726389"/>
    </arc>
    <arc id="nwtE_8520fb6f-1bd7-409a-84c6-7274b46eafb2" class="production" source="nwtN_e544ab47-4e63-4ae4-843a-05f30e5a5e26.1" target="nwtN_595262dc-4d1e-4fa9-8d19-be0cd39d1da8">
      <start x="-602.9699448210504" y="402.4961765726389"/>
      <next x="-270.1028932506978" y="401.45477831961034"/>
      <end x="-270.0129876165091" y="531.2500007496806"/>
    </arc>
    <arc id="nwtE_87a018f9-1a0e-4c0f-b7c2-04e303d702d5" class="catalysis" source="nwtN_75ffa356-a967-43d9-905d-2b8a4fd2a87d" target="nwtN_2483b3f9-9636-47a9-b3dd-f01e018b20a5">
      <start x="-508.33333333333337" y="1334.375"/>
      <end x="-400.515314394189" y="1293.943242897821"/>
    </arc>
    <arc id="nwtE_ab344e41-3611-497b-8413-cc86362e893e" class="catalysis" source="nwtN_75ffa356-a967-43d9-905d-2b8a4fd2a87d" target="nwtN_2313f52b-32b1-477c-8197-6f14b919fe67">
      <start x="-523.2142857142857" y="1334.375"/>
      <end x="-320.2885947795934" y="1216.001680288096"/>
    </arc>
    <arc id="nwtE_6eaad8ba-8750-475a-aadf-2393c1b6b968" class="consumption" source="nwtN_9dd1aae8-25a3-4b32-bb6c-75b2e7df24f5" target="nwtN_c96a5dd4-fcb9-4805-b570-c2a81c46730a.1">
      <start x="-660.625" y="-310"/>
      <end x="-699.375" y="-310"/>
    </arc>
    <arc id="nwtE_3e858f13-438f-417a-ba56-4fbcdb73cf40" class="consumption" source="nwtN_4575839f-5991-473f-8287-70b11a28a3b2" target="nwtN_561cd7a9-9122-4165-86b5-a3b1dc5c0787.1">
      <start x="-349.98894398709797" y="625.624999395499"/>
      <next x="-349.9652169857646" y="659.1573753773315"/>
      <next x="-196.77463419568392" y="658.2588968858942"/>
      <next x="-198.12235193284008" y="469.12917443831657"/>
      <end x="-120.78693323612623" y="470.01873406561066"/>
    </arc>
    <arc id="nwtE_ad35be04-a21e-435c-97de-e50daaf91788" class="production" source="nwtN_561cd7a9-9122-4165-86b5-a3b1dc5c0787.2" target="nwtN_3bf0f238-d858-47ed-bfe7-7605618769a5">
      <start x="-101.13441698385174" y="470.01873406561066"/>
      <end x="-33.312401546239926" y="470.00670810882616"/>
    </arc>
    <arc id="nwtE_2ef807a5-dbf5-416a-9efa-03cdf9d88e43" class="production" source="nwtN_4c4cb053-35b1-4b43-be76-2b17a6b0f79f.2" target="nwtN_f46879fa-9158-46d2-9444-76619b7a1ce1">
      <start x="1060.625" y="1330"/>
      <next x="1088.8524259013352" y="1329.9484406617992"/>
      <next x="1404.4341746864939" y="1326.4557973606663"/>
      <next x="1403.692042374647" y="-944.7121150779592"/>
      <next x="580.485006064099" y="-943.0236559854582"/>
      <end x="541.9701660100583" y="-887.314156280332"/>
    </arc>
    <arc id="nwtE_d9d3a0ef-e01d-4be8-bc98-1e766c47c236" class="production" source="nwtN_2bfa0d55-ea75-4ff8-b0ef-799916103e7e.2" target="nwtN_85c1b450-4ed4-4b21-9aec-887f44c7c180">
      <start x="1230" y="79.375"/>
      <end x="1233.2966212481626" y="53.73716627021157"/>
    </arc>
    <arc id="nwtE_c2c7a092-6fe3-4e8c-b120-500a9c6db1af" class="consumption" source="nwtN_85c1b450-4ed4-4b21-9aec-887f44c7c180" target="nwtN_d0ac7057-73a0-44be-8205-0bfa53f1e83c.1">
      <start x="1230" y="14.37499999999999"/>
      <end x="1230" y="-19.375"/>
    </arc>
    <arc id="nwtE_36a35e35-b8e1-445b-b414-95b44c6c32e1" class="inhibition" source="nwtN_b3490453-91f5-48a0-8af7-0d2a21128c5b" target="nwtN_61c1eceb-8c69-43e0-8c25-dc04503ff91f">
      <start x="370.07277085856714" y="-614.375"/>
      <next x="370.27590202313945" y="-570.7596777551005"/>
      <next x="243.99505049058934" y="-570.7596777551005"/>
      <next x="250.17079652085852" y="446.39567038877675"/>
      <next x="175.21764561535554" y="550.517379618706"/>
      <end x="78.58927362491758" y="550.042235454776"/>
    </arc>
    <arc id="nwtE_0d823c2b-b768-4cc8-9b4a-5d69647f8b04" class="consumption" source="nwtN_336bddef-3214-4d19-b874-c971ec53e27c" target="nwtN_659e21c2-d96c-4273-81f5-238e548b46c6.1">
      <start x="-342.59858111946204" y="236.1356637110069"/>
      <end x="-313.34804126472227" y="256.0521629190405"/>
    </arc>
    <arc id="nwtE_a61e3d84-3a51-4154-814d-d950961991a4" class="production" source="nwtN_659e21c2-d96c-4273-81f5-238e548b46c6.2" target="nwtN_db17ff7e-b7ef-4768-bbcd-99b012c44136">
      <start x="-313.34804126472227" y="277.3021629190405"/>
      <end x="-312.80994300315" y="296.84133872301913"/>
    </arc>
    <arc id="nwtE_d494c864-35cb-486a-a7c4-705b8898964b" class="consumption" source="nwtN_c664c129-d281-4528-bbc9-c03935693a4c" target="nwtN_14d9703e-b513-4c76-9128-58e0e1de43f9.1">
      <start x="709.9421294747311" y="-614.3750149973696"/>
      <next x="709.6862558699232" y="-545.2893929277599"/>
      <next x="100.90510787855237" y="-542.6487446448798"/>
      <next x="104.58783577987322" y="137.57695791330042"/>
      <end x="-270.3282116729028" y="137.7511014787673"/>
    </arc>
    <arc id="nwtE_154653eb-9e8b-4915-ba63-dd13f1a9bc85" class="production" source="nwtN_14d9703e-b513-4c76-9128-58e0e1de43f9.2" target="nwtN_a8ac6666-6cfe-4ea3-94e0-e6a803e711f9">
      <start x="-270.3282116729028" y="159.0011014787673"/>
      <end x="-269.72310252296114" y="201.14932746509368"/>
    </arc>
    <arc id="nwtE_23bea127-a276-4959-8e21-2f9b16d5c2eb" class="consumption" source="nwtN_a8ac6666-6cfe-4ea3-94e0-e6a803e711f9" target="nwtN_659e21c2-d96c-4273-81f5-238e548b46c6.1">
      <start x="-284.1517123766234" y="235.5241220570915"/>
      <end x="-313.34804126472227" y="256.0521629190405"/>
    </arc>
    <arc id="nwtE_73c3e93d-efb5-486c-8ab0-c85163ff2c0e" class="stimulation" source="nwtN_db17ff7e-b7ef-4768-bbcd-99b012c44136" target="nwtN_04b88237-f085-46a4-ba7b-77b1518bcc47">
      <start x="-312.32975667808745" y="326.21558671587667"/>
      <end x="-312.0362494971734" y="346.4570991029781"/>
    </arc>
    <arc id="nwtE_e31a9b42-09ef-42cf-af2d-2ccbf1ea7477" class="consumption" source="nwtN_931b7f5a-cace-4f5c-b928-68bd7ef80476" target="nwtN_04b88237-f085-46a4-ba7b-77b1518bcc47.1">
      <start x="-337.76621408140744" y="356.99941636994265"/>
      <end x="-322.50589433766623" y="357.1710563416806"/>
    </arc>
    <arc id="nwtE_ab841456-8e3b-42ee-926c-2a992c65db88" class="production" source="nwtN_04b88237-f085-46a4-ba7b-77b1518bcc47.2" target="nwtN_e3855437-f808-4699-9da0-6b4d58d4ab62">
      <start x="-301.25589433766623" y="357.1710563416806"/>
      <end x="-264.96114007116756" y="357.68320282806263"/>
    </arc>
    <arc id="nwtE_e21cc1fe-dfc6-473d-aadd-8d4b764f88c7" class="production" source="nwtN_5b5f2d7d-efb9-4e95-8bd2-953e1594c575.1" target="nwtN_58f06993-10ff-4201-8c3c-9ee50531c42e">
      <start x="1010.3778723681961" y="801.5409713521444"/>
      <end x="1009.723958653278" y="777.4784691325713"/>
    </arc>
    <arc id="nwtE_65083a74-8f0f-4a4c-98d6-f7993aabac3f" class="consumption" source="nwtN_e3855437-f808-4699-9da0-6b4d58d4ab62" target="nwtN_5b5f2d7d-efb9-4e95-8bd2-953e1594c575.2">
      <start x="-200.58632621907446" y="357.8579975662863"/>
      <next x="-163.38127124742235" y="357.6228045528831"/>
      <next x="-163.74064444133887" y="1439.2473496986725"/>
      <next x="749.4849081023102" y="1441.7579300772195"/>
      <next x="743.7347511639571" y="906.0104460545688"/>
      <next x="1010.7351749103443" y="907.9403872368003"/>
      <end x="1010.3778723681961" y="822.7909713521444"/>
    </arc>
    <arc id="nwtE_aeba397a-3576-488b-b096-4e1598dc1ba8" class="consumption" source="nwtN_59c6904e-135f-45e9-9474-38f94c136d6e" target="nwtN_4e3ab1e7-8a75-47ac-a08d-884d24bb74b1.1">
      <start x="426.70300607384326" y="-469.7349157574584"/>
      <next x="385.5908280463472" y="-469.2671219036162"/>
      <next x="385.38023736128423" y="-446.0920267360773"/>
      <end x="353.3808917815047" y="-445.7999612431274"/>
    </arc>
    <arc id="nwtE_e18e4398-4d93-44d1-acd7-7b7a01fb0909" class="production" source="nwtN_4e3ab1e7-8a75-47ac-a08d-884d24bb74b1.2" target="nwtN_9298f293-7b38-40a9-b131-49bd3bfcfdd2">
      <start x="353.3808917815047" y="-467.0499612431274"/>
      <end x="352.8957800313223" y="-480.232347524711"/>
    </arc>
    <arc id="nwtE_cb7a3011-ef16-472f-bde2-f3ac7386cfce" class="catalysis" source="nwtN_d2b9b0f9-741c-4661-929a-3db7cbe2e406" target="nwtN_4e3ab1e7-8a75-47ac-a08d-884d24bb74b1">
      <start x="320.7897241355528" y="-456.6542001082859"/>
      <end x="342.66668336741066" y="-456.5003225497428"/>
    </arc>
    <arc id="nwtE_4575e257-6733-46f8-8aad-ed16a935cdb9" class="consumption" source="nwtN_0dac264f-56d4-4ad2-b068-f7b723283871" target="nwtN_2d99af70-7ded-4b93-8212-52c3e5f43b91.1">
      <start x="-137.26020661178922" y="233.37091184965766"/>
      <end x="-137.78068255267846" y="259.80837415094936"/>
    </arc>
    <arc id="nwtE_409c6fd2-e05b-41d6-932c-7042628e07b6" class="production" source="nwtN_2d99af70-7ded-4b93-8212-52c3e5f43b91.2" target="nwtN_2f087efc-96ee-49a0-8b58-01bbf882c718">
      <start x="-137.78068255267846" y="281.05837415094936"/>
      <end x="-137.261813849525" y="295.68862399500784"/>
    </arc>
    <arc id="nwtE_079abbff-729b-4dd2-a4d7-d2f654a7355b" class="inhibition" source="nwtN_a791243e-d812-4e87-bb1d-cad9c41b81ae" target="nwtN_2d99af70-7ded-4b93-8212-52c3e5f43b91">
      <start x="-165.93697400959522" y="270.61709950024846"/>
      <end x="-146.36994697854587" y="270.48942079364303"/>
    </arc>
    <arc id="nwtE_f1be9cb7-57ba-4c3b-b6d1-8117c965bc89" class="production" source="nwtN_6330897c-bd87-47c8-ac9c-5bfcc0ff83d2.1" target="nwtN_a791243e-d812-4e87-bb1d-cad9c41b81ae">
      <start x="-194.96729714698287" y="301.94602822215313"/>
      <end x="-195.84595894574318" y="289.56465702905865"/>
    </arc>
    <arc id="nwtE_2844809e-31e2-452e-abf4-b3121d2f0643" class="inhibition" source="nwtN_db17ff7e-b7ef-4768-bbcd-99b012c44136" target="nwtN_6330897c-bd87-47c8-ac9c-5bfcc0ff83d2">
      <start x="-264.1126880036036" y="312.876695930898"/>
      <end x="-203.55657309032983" y="312.6089984218274"/>
    </arc>
    <arc id="nwtE_7d595b04-f9a2-4c0e-a3a2-06f7799da7f2" class="production" source="nwtN_c4e5a151-7484-4fa9-aa99-1c5f592c1d42.1" target="nwtN_d2b9b0f9-741c-4661-929a-3db7cbe2e406">
      <start x="289.3391274043349" y="-404.29613259746566"/>
      <end x="289.9197859760204" y="-438.11987601371703"/>
    </arc>
    <arc id="nwtE_a2885a3f-75a5-488a-9334-6e7cc4152877" class="consumption" source="nwtN_2f087efc-96ee-49a0-8b58-01bbf882c718" target="nwtN_c4e5a151-7484-4fa9-aa99-1c5f592c1d42.2">
      <start x="-106.25160894577971" y="314.4750871743579"/>
      <next x="292.3990145110488" y="314.9583167664455"/>
      <end x="289.3391274043349" y="-383.0461325974656"/>
    </arc>
  </map>
</sbgn>
